# Supplementary material for: [2-(1,3-Dithio­lan-2-yl­idene)-5-(4-methyl­phen­yl)-3-oxopent-4-enoato-κO]tri­phenyl­tin(IV)
Source: Acta Crystallogr Sect E Struct Rep Online. 2008 Jun 7;64(Pt 7):m857. doi: 10.1107/S1600536808015754 (PMC2961812; doi:10.1107/S1600536808015754)
Supplement: Supplementary file 1 [file e-64-0m857-sup1.cif]

##############################################################################
###                                                                        ###
###        Electronic paper (Acta Crystallographica Section E)             ###
###                                                                        ###
##############################################################################
#                                                                            #
# This CIF contains the data in a paper accepted for publication in Acta     #
# Crystallographica Section E. It conforms to the requirements of Notes      #
# for Authors for Section E, and has been peer reviewed under the auspices   #
# of the IUCr Commission on Journals.                                        #
#                                                                            #
# Full details of the Crystallographic Information File format               #
# are given in the paper "The Crystallographic Information File (CIF):       #
# a New Standard Archive File for Crystallography" by S. R. Hall, F. H.      #
# Allen and I. D. Brown [Acta Cryst. (1991), A47, 655-685].                  #
#                                                                            #
# The current version of the core CIF dictionary is obtainable from          #
# ftp://ftp.iucr.org/pub/cif_core.dic. The current version number is 2.4.    #
#                                                                            #
# Software is freely available for graphical display of the structure(s) in  #
# this CIF.  For information consult the CIF home page http://www.iucr.org/  #
# cif/home.html                                                              #
#                                                                            #
# This file may be used for bona fide research purposes within the           #
# scientific community so long as proper attribution is given to the journal # 
# article from which it was obtained.                                        #
#                                                                            #
##############################################################################
                                             
data_global
_audit_creation_method     'SHELXL97'
_journal_date_recd_electronic     2008-05-18
_journal_date_accepted     2008-05-26
_journal_name_full     'Acta Crystallographica, Section E'
_journal_year     2008
_journal_volume     64
_journal_issue      7
_journal_page_first     m857
_journal_page_last     m857
_journal_paper_category     QM
_journal_coeditor_code     HB2734
_publ_contact_author_name     'Ze-Min Mei'
_publ_contact_author_address
;
Department of Chemistry, BaiCheng Normal College,
BaiCheng 137000, People's Republic of China
;
_publ_contact_author_email     fangwei1026@yahoo.com.cn
_publ_contact_author_fax     ?
_publ_contact_author_phone     ?
_publ_section_title
;\
[2-(1,3-Dithiolan-2-ylidene)-5-(4-methylphenyl)-3-oxopent-4-enoato-\k<i>O</i>]\
triphenyltin(IV)
;
loop_
    _publ_author_name
    _publ_author_address
    'Ze-Min Mei'
;
Department of Chemistry, BaiCheng Normal College,
BaiCheng 137000, People's Republic of China
;
    'Wei Fang'
;
Department of Chemistry, BaiCheng Normal College,
BaiCheng 137000, People's Republic of China
;
data_I
_audit_creation_method     SHELXL-97
_chemical_name_systematic
;
[2-(1,3-Dithiolan-2-ylidene)-5-(4-methylphenyl)-3-oxopent-4-enoato-
\kO]triphenyltin(IV)
;
_chemical_name_common     ?
_chemical_formula_moiety     'C35 H32 O3 S2 Sn'
_chemical_formula_sum     'C35 H32 O3 S2 Sn'
_chemical_formula_iupac     '[Sn (C6 H5)3 (C17 H17 O3 S2)]'
_chemical_formula_weight     683.42
_chemical_melting_point     ?
_symmetry_cell_setting     monoclinic
_symmetry_space_group_name_H-M     'P 21/c'
_symmetry_space_group_name_Hall     '-P 2ybc'
loop_
    _symmetry_equiv_pos_as_xyz
    'x, y, z'
    '-x, y+1/2, -z+1/2'
    '-x, -y, -z'
    'x, -y-1/2, z-1/2'
_cell_length_a     12.736(3)
_cell_length_b     14.945(3)
_cell_length_c     17.733(4)
_cell_angle_alpha     90.00
_cell_angle_beta     106.85(3)
_cell_angle_gamma     90.00
_cell_volume     3230.4(11)
_cell_formula_units_Z     4
_cell_measurement_reflns_used     ?
_cell_measurement_theta_min     2.87
_cell_measurement_theta_max     22.21
_cell_measurement_temperature     292(2)
_exptl_crystal_description     Slab
_exptl_crystal_colour     colourless
_exptl_crystal_size_max     0.43
_exptl_crystal_size_mid     0.21
_exptl_crystal_size_min     0.08
_exptl_crystal_density_diffrn     1.405
_exptl_crystal_density_meas     ?
_exptl_crystal_density_method     'not measured'
_exptl_crystal_F_000     1392
_exptl_absorpt_coefficient_mu     0.953
_exptl_absorpt_correction_type     'multi-scan'
_exptl_absorpt_process_details     '(SADABS; Bruker, 2002)'
_exptl_absorpt_correction_T_min     0.793
_exptl_absorpt_correction_T_max     0.943
_exptl_special_details
;
;
_diffrn_ambient_temperature     292(2)
_diffrn_radiation_type     MoK\a
_diffrn_radiation_wavelength     0.71073
_diffrn_radiation_source     'fine-focus sealed tube'
_diffrn_radiation_monochromator     graphite
_diffrn_measurement_device_type     'Bruker APEXII'
_diffrn_measurement_method     \w
_diffrn_detector_area_resol_mean     0
_diffrn_reflns_number     7230
_diffrn_reflns_av_R_equivalents     0.0172
_diffrn_reflns_av_sigmaI/netI     0.0480
_diffrn_reflns_theta_min     1.67
_diffrn_reflns_theta_max     25.00
_diffrn_reflns_theta_full     25.00
_diffrn_measured_fraction_theta_max     0.993
_diffrn_measured_fraction_theta_full     0.993
_diffrn_reflns_limit_h_min     -1
_diffrn_reflns_limit_h_max     15
_diffrn_reflns_limit_k_min     -1
_diffrn_reflns_limit_k_max     17
_diffrn_reflns_limit_l_min     -21
_diffrn_reflns_limit_l_max     20
_diffrn_standards_number     0
_diffrn_standards_interval_count     0
_diffrn_standards_interval_time     0
_diffrn_standards_decay_%     0
_refine_special_details
;
Refinement of <i>F</i>^2^ against ALL reflections. The weighted <i>R</i>-factor
<i>wR</i> and goodness of fit <i>S</i> are based on <i>F</i>^2^, conventional
<i>R</i>-factors <i>R</i> are based on <i>F</i>, with <i>F</i> set to zero for
negative <i>F</i>^2^. The threshold expression of <i>F</i>^2^ >
\s(<i>F</i>^2^) is used only for calculating <i>R</i>-factors(gt) <i>etc</i>.
and is not relevant to the choice of reflections for refinement.
<i>R</i>-factors based on <i>F</i>^2^ are statistically about twice as large
as those based on <i>F</i>, and <i>R</i>- factors based on ALL data will be
even larger.
;
_reflns_number_total     5654
_reflns_number_gt     4186
_reflns_threshold_expression     I>2\s(I)
_refine_ls_structure_factor_coef     Fsqd
_refine_ls_matrix_type     full
_refine_ls_R_factor_all     0.0466
_refine_ls_R_factor_gt     0.0291
_refine_ls_wR_factor_gt     0.0622
_refine_ls_wR_factor_ref     0.0655
_refine_ls_goodness_of_fit_ref     0.912
_refine_ls_restrained_S_all     0.912
_refine_ls_number_reflns     5654
_refine_ls_number_parameters     370
_refine_ls_number_restraints     0
_refine_ls_hydrogen_treatment     constr
_refine_ls_weighting_scheme     calc
_refine_ls_weighting_details
                 'calc w=1/[\s^2^(Fo^2^)+(0.0285P)^2^] where P=(Fo^2^+2Fc^2^)/3'
_atom_sites_solution_hydrogens     geom
_atom_sites_solution_primary     direct
_atom_sites_solution_secondary     difmap
_refine_ls_shift/su_max     0.001
_refine_ls_shift/su_mean     0.000
_refine_diff_density_max     0.316
_refine_diff_density_min     -0.248
_refine_ls_extinction_method     none
_refine_ls_extinction_coef     ?
loop_
    _atom_type_symbol
    _atom_type_description
    _atom_type_scat_dispersion_real
    _atom_type_scat_dispersion_imag
    _atom_type_scat_source
    'C' 'C' 0.0033 0.0016
                         'International Tables Vol C Tables 4.2.6.8 and 6.1.1.4'
    'H' 'H' 0.0000 0.0000
                         'International Tables Vol C Tables 4.2.6.8 and 6.1.1.4'
    'O' 'O' 0.0106 0.0060
                         'International Tables Vol C Tables 4.2.6.8 and 6.1.1.4'
    'S' 'S' 0.1246 0.1234
                         'International Tables Vol C Tables 4.2.6.8 and 6.1.1.4'
    'Sn' 'Sn' -0.6537 1.4246
                         'International Tables Vol C Tables 4.2.6.8 and 6.1.1.4'
_computing_data_collection     'SMART (Bruker, 2002)'
_computing_cell_refinement     'SAINT (Bruker, 2002)'
_computing_data_reduction     'SAINT (Bruker, 2002)'
_computing_structure_solution     'SHELXS97 (Sheldrick, 2008)'
_computing_structure_refinement     'SHELXL97 (Sheldrick, 2008)'
_computing_molecular_graphics     'SHELXTL (Sheldrick, 2008)'
_computing_publication_material     'SHELXTL (Sheldrick, 2008)'
loop_
    _atom_site_type_symbol
    _atom_site_label
    _atom_site_fract_x
    _atom_site_fract_y
    _atom_site_fract_z
    _atom_site_U_iso_or_equiv
    _atom_site_adp_type
    _atom_site_calc_flag
    _atom_site_refinement_flags
    _atom_site_occupancy
    _atom_site_disorder_assembly
    _atom_site_disorder_group
    Sn Sn 0.369434(16) 0.896438(14) 0.055072(11) 0.04525(7) Uani d . 1 . .
    S S1 0.04717(8) 0.68154(7) 0.23041(5) 0.0680(2) Uani d . 1 . .
    S S2 0.16556(7) 0.85632(6) 0.21982(5) 0.0676(2) Uani d . 1 . .
    O O1 0.31329(16) 0.80230(14) 0.11995(11) 0.0529(5) Uani d . 1 . .
    O O2 0.16982(18) 0.80468(14) 0.01464(12) 0.0605(6) Uani d . 1 . .
    O O3 0.0657(2) 0.57848(15) 0.10596(15) 0.0754(7) Uani d . 1 . .
    C C1 0.2679(2) 1.0122(2) 0.03678(16) 0.0480(7) Uani d . 1 . .
    C C2 0.1598(3) 1.0121(2) -0.0094(2) 0.0654(9) Uani d . 1 . .
    H H2 0.1293 0.9594 -0.0342 0.080 Uiso calc R 1 . .
    C C3 0.0962(3) 1.0882(3) -0.0197(2) 0.0789(11) Uani d . 1 . .
    H H3 0.0234 1.0865 -0.0504 0.080 Uiso calc R 1 . .
    C C4 0.1402(4) 1.1657(3) 0.0153(3) 0.0890(13) Uani d . 1 . .
    H H4 0.0976 1.2173 0.0086 0.080 Uiso calc R 1 . .
    C C5 0.2478(4) 1.1680(3) 0.0608(3) 0.0944(13) Uani d . 1 . .
    H H5 0.2777 1.2212 0.0849 0.080 Uiso calc R 1 . .
    C C6 0.3114(3) 1.0923(2) 0.0708(2) 0.0677(9) Uani d . 1 . .
    H H6 0.3845 1.0949 0.1009 0.080 Uiso calc R 1 . .
    C C7 0.5206(2) 0.91750(19) 0.14472(18) 0.0491(7) Uani d . 1 . .
    C C8 0.5215(3) 0.9442(2) 0.22032(18) 0.0599(8) Uani d . 1 . .
    H H8 0.4553 0.9551 0.2310 0.080 Uiso calc R 1 . .
    C C9 0.6177(3) 0.9546(3) 0.2790(2) 0.0757(11) Uani d . 1 . .
    H H9 0.6164 0.9723 0.3291 0.080 Uiso calc R 1 . .
    C C10 0.7161(3) 0.9392(3) 0.2644(2) 0.0787(11) Uani d . 1 . .
    H H10 0.7814 0.9470 0.3042 0.080 Uiso calc R 1 . .
    C C11 0.7180(3) 0.9124(3) 0.1916(2) 0.0786(11) Uani d . 1 . .
    H H11 0.7849 0.9013 0.1821 0.080 Uiso calc R 1 . .
    C C12 0.6215(2) 0.9013(2) 0.13137(19) 0.0602(8) Uani d . 1 . .
    H H12 0.6240 0.8831 0.0818 0.080 Uiso calc R 1 . .
    C C13 0.3984(2) 0.8288(2) -0.04210(16) 0.0473(7) Uani d . 1 . .
    C C14 0.3547(3) 0.8590(2) -0.11887(18) 0.0596(8) Uani d . 1 . .
    H H14 0.3090 0.9088 -0.1289 0.080 Uiso calc R 1 . .
    C C15 0.3792(3) 0.8153(3) -0.18026(19) 0.0758(11) Uani d . 1 . .
    H H15 0.3493 0.8357 -0.2316 0.080 Uiso calc R 1 . .
    C C16 0.4463(4) 0.7428(3) -0.1666(3) 0.0853(13) Uani d . 1 . .
    H H16 0.4633 0.7148 -0.2084 0.080 Uiso calc R 1 . .
    C C17 0.4890(4) 0.7108(3) -0.0920(3) 0.0829(12) Uani d . 1 . .
    H H17 0.5331 0.6600 -0.0831 0.080 Uiso calc R 1 . .
    C C18 0.4665(3) 0.7542(2) -0.0297(2) 0.0651(9) Uani d . 1 . .
    H H18 0.4973 0.7332 0.0213 0.080 Uiso calc R 1 . .
    C C19 0.2141(2) 0.77828(19) 0.08166(17) 0.0452(7) Uani d . 1 . .
    C C20 0.1567(2) 0.71697(19) 0.12296(15) 0.0436(7) Uani d . 1 . .
    C C21 0.1364(2) 0.62483(19) 0.09161(17) 0.0494(7) Uani d . 1 . .
    C C22 0.2053(3) 0.59116(19) 0.04431(17) 0.0503(7) Uani d . 1 . .
    H H22 0.2623 0.6267 0.0383 0.080 Uiso calc R 1 . .
    C C23 0.1887(3) 0.5114(2) 0.00984(17) 0.0522(7) Uani d . 1 . .
    H H23 0.1314 0.4781 0.0183 0.080 Uiso calc R 1 . .
    C C24 0.2480(2) 0.4690(2) -0.03935(17) 0.0502(7) Uani d . 1 . .
    C C25 0.3373(3) 0.5064(2) -0.0554(2) 0.0894(13) Uani d . 1 . .
    H H25 0.3645 0.5608 -0.0323 0.080 Uiso calc R 1 . .
    C C26 0.3877(4) 0.4655(3) -0.1050(3) 0.1033(16) Uani d . 1 . .
    H H26 0.4478 0.4935 -0.1145 0.080 Uiso calc R 1 . .
    C C27 0.3535(3) 0.3857(2) -0.1407(2) 0.0694(10) Uani d . 1 . .
    C C28 0.4098(4) 0.3420(3) -0.1948(2) 0.1017(15) Uani d . 1 . .
    H H28A 0.4700 0.3787 -0.1985 0.080 Uiso calc R 1 . .
    H H28B 0.3585 0.3352 -0.2462 0.080 Uiso calc R 1 . .
    H H28C 0.4367 0.2843 -0.1744 0.080 Uiso calc R 1 . .
    C C29 0.2650(3) 0.3485(3) -0.1252(2) 0.0863(12) Uani d . 1 . .
    H H29 0.2381 0.2943 -0.1488 0.080 Uiso calc R 1 . .
    C C30 0.2133(3) 0.3887(2) -0.0754(2) 0.0753(10) Uani d . 1 . .
    H H30 0.1533 0.3605 -0.0660 0.080 Uiso calc R 1 . .
    C C31 0.1233(2) 0.7476(2) 0.18458(15) 0.0476(7) Uani d . 1 . .
    C C32 0.0722(3) 0.7268(3) 0.32917(18) 0.0852(12) Uani d . 1 . .
    H H32A 0.0642 0.6786 0.3637 0.080 Uiso calc R 1 . .
    H H32B 0.1478 0.7468 0.3471 0.080 Uiso calc R 1 . .
    C C33 -0.0004(3) 0.8036(3) 0.3391(2) 0.0883(13) Uani d . 1 . .
    H H33A -0.0742 0.7930 0.3054 0.080 Uiso calc R 1 . .
    H H33B -0.0035 0.8038 0.3932 0.080 Uiso calc R 1 . .
    C C34 0.0353(4) 0.8927(3) 0.3209(2) 0.0983(15) Uani d . 1 . .
    H H34A 0.1061 0.9054 0.3582 0.080 Uiso calc R 1 . .
    H H34B -0.0162 0.9366 0.3294 0.080 Uiso calc R 1 . .
    C C35 0.0451(3) 0.9053(3) 0.2383(2) 0.0832(12) Uani d . 1 . .
    H H35A 0.0450 0.9690 0.2276 0.080 Uiso calc R 1 . .
    H H35B -0.0195 0.8798 0.2012 0.080 Uiso calc R 1 . .
loop_
    _atom_site_aniso_label
    _atom_site_aniso_U_11
    _atom_site_aniso_U_22
    _atom_site_aniso_U_33
    _atom_site_aniso_U_12
    _atom_site_aniso_U_13
    _atom_site_aniso_U_23
    Sn 0.04499(11) 0.04695(12) 0.04510(11) -0.00348(11) 0.01511(8) -0.00145(10)
    S1 0.0732(6) 0.0831(6) 0.0592(5) -0.0096(5) 0.0375(4) -0.0034(5)
    S2 0.0619(5) 0.0686(6) 0.0770(6) -0.0067(5) 0.0276(5) -0.0286(5)
    O1 0.0483(12) 0.0601(13) 0.0505(11) -0.0097(11) 0.0145(10) 0.0038(10)
    O2 0.0680(14) 0.0639(14) 0.0470(12) -0.0052(12) 0.0125(11) 0.0064(11)
    O3 0.0801(17) 0.0673(16) 0.0954(18) -0.0277(13) 0.0517(15) -0.0229(13)
    C1 0.0501(18) 0.0473(18) 0.0500(16) -0.0004(15) 0.0199(15) 0.0040(14)
    C2 0.060(2) 0.062(2) 0.069(2) 0.0024(19) 0.0090(18) 0.0082(18)
    C3 0.062(2) 0.078(3) 0.093(3) 0.008(2) 0.017(2) 0.024(2)
    C4 0.078(3) 0.067(3) 0.129(4) 0.024(2) 0.042(3) 0.016(3)
    C5 0.097(3) 0.054(2) 0.134(4) 0.005(2) 0.036(3) -0.015(2)
    C6 0.057(2) 0.062(2) 0.082(2) -0.0036(19) 0.0177(18) -0.0059(19)
    C7 0.0453(17) 0.0444(18) 0.0567(17) -0.0069(14) 0.0134(14) -0.0024(14)
    C8 0.0530(19) 0.069(2) 0.0597(19) -0.0056(18) 0.0192(16) -0.0092(17)
    C9 0.070(2) 0.093(3) 0.059(2) -0.010(2) 0.0114(19) -0.014(2)
    C10 0.054(2) 0.090(3) 0.080(3) -0.008(2) -0.0017(19) -0.008(2)
    C11 0.0416(19) 0.093(3) 0.101(3) 0.003(2) 0.0200(19) -0.005(2)
    C12 0.0523(18) 0.066(2) 0.068(2) -0.0056(18) 0.0252(16) -0.0061(18)
    C13 0.0487(17) 0.0497(17) 0.0466(16) -0.0084(15) 0.0190(14) -0.0039(14)
    C14 0.0555(19) 0.067(2) 0.0544(18) -0.0163(18) 0.0127(16) -0.0024(16)
    C15 0.088(3) 0.094(3) 0.0456(18) -0.037(3) 0.0198(19) -0.011(2)
    C16 0.110(3) 0.080(3) 0.088(3) -0.041(3) 0.063(3) -0.038(2)
    C17 0.101(3) 0.057(2) 0.108(3) -0.004(2) 0.058(3) -0.015(2)
    C18 0.075(2) 0.062(2) 0.065(2) 0.0032(19) 0.0303(19) -0.0027(18)
    C19 0.0487(17) 0.0416(16) 0.0477(17) -0.0021(14) 0.0178(14) -0.0101(14)
    C20 0.0422(16) 0.0498(17) 0.0384(14) -0.0042(14) 0.0112(12) -0.0032(13)
    C21 0.0512(17) 0.0511(19) 0.0469(16) -0.0062(15) 0.0159(14) -0.0015(13)
    C22 0.0530(18) 0.0492(19) 0.0521(16) -0.0087(15) 0.0206(14) -0.0047(14)
    C23 0.0559(19) 0.0492(18) 0.0525(17) -0.0004(16) 0.0173(15) 0.0018(15)
    C24 0.0541(18) 0.0438(17) 0.0527(17) 0.0005(15) 0.0155(15) 0.0005(14)
    C25 0.116(3) 0.059(2) 0.123(3) -0.029(2) 0.080(3) -0.037(2)
    C26 0.124(4) 0.074(3) 0.149(4) -0.026(3) 0.099(3) -0.027(3)
    C27 0.093(3) 0.057(2) 0.068(2) 0.017(2) 0.039(2) 0.0083(18)
    C28 0.152(4) 0.080(3) 0.099(3) 0.025(3) 0.076(3) 0.009(2)
    C29 0.089(3) 0.070(3) 0.104(3) -0.001(2) 0.034(3) -0.035(2)
    C30 0.067(2) 0.063(2) 0.101(3) -0.009(2) 0.032(2) -0.022(2)
    C31 0.0419(16) 0.0578(18) 0.0433(15) 0.0030(14) 0.0124(13) -0.0024(14)
    C32 0.085(3) 0.131(4) 0.0451(18) 0.018(3) 0.0262(18) 0.007(2)
    C33 0.076(3) 0.136(4) 0.059(2) 0.022(3) 0.030(2) -0.014(3)
    C34 0.077(3) 0.130(4) 0.093(3) 0.008(3) 0.033(2) -0.053(3)
    C35 0.079(3) 0.074(3) 0.099(3) 0.019(2) 0.031(2) -0.017(2)
_geom_special_details
;
All e.s.d.'s (except the e.s.d. in the dihedral angle between two l.s. planes)
are estimated using the full covariance matrix. The cell e.s.d.'s are taken
into account individually in the estimation of e.s.d.'s in distances, angles
and torsion angles; correlations between e.s.d.'s in cell parameters are only
used when they are defined by crystal symmetry. An approximate (isotropic)
treatment of cell e.s.d.'s is used for estimating e.s.d.'s involving l.s.
planes.
;
loop_
    _geom_bond_atom_site_label_1
    _geom_bond_atom_site_label_2
    _geom_bond_site_symmetry_2
    _geom_bond_distance
    _geom_bond_publ_flag
    Sn O1 . 2.0716(19) y
    Sn C13 . 2.121(3) y
    Sn C1 . 2.128(3) y
    Sn C7 . 2.135(3) y
    S1 C31 . 1.741(3) ?
    S1 C32 . 1.817(3) ?
    S2 C31 . 1.768(3) ?
    S2 C35 . 1.813(3) ?
    C19 O1 . 1.300(3) ?
    C19 O2 . 1.224(3) ?
    C21 O3 . 1.219(3) ?
    C1 C6 . 1.381(4) ?
    C1 C2 . 1.383(4) ?
    C2 C3 . 1.378(5) ?
    C2 H2 . 0.9300 ?
    C3 C4 . 1.356(5) ?
    C3 H3 . 0.9300 ?
    C4 C5 . 1.374(6) ?
    C4 H4 . 0.9300 ?
    C5 C6 . 1.374(5) ?
    C5 H5 . 0.9300 ?
    C6 H6 . 0.9300 ?
    C7 C12 . 1.393(4) ?
    C7 C8 . 1.395(4) ?
    C8 C9 . 1.368(4) ?
    C8 H8 . 0.9300 ?
    C9 C10 . 1.371(5) ?
    C9 H9 . 0.9300 ?
    C10 C11 . 1.358(5) ?
    C10 H10 . 0.9300 ?
    C11 C12 . 1.385(5) ?
    C11 H11 . 0.9300 ?
    C12 H12 . 0.9300 ?
    C13 C14 . 1.389(4) ?
    C13 C18 . 1.390(4) ?
    C14 C15 . 1.380(5) ?
    C14 H14 . 0.9300 ?
    C15 C16 . 1.359(5) ?
    C15 H15 . 0.9300 ?
    C16 C17 . 1.362(5) ?
    C16 H16 . 0.9300 ?
    C17 C18 . 1.381(4) ?
    C17 H17 . 0.9300 ?
    C18 H18 . 0.9300 ?
    C19 C20 . 1.490(4) ?
    C20 C31 . 1.361(4) ?
    C20 C21 . 1.479(4) ?
    C21 C22 . 1.468(4) ?
    C22 C23 . 1.329(4) ?
    C22 H22 . 0.9300 ?
    C23 C24 . 1.454(4) ?
    C23 H23 . 0.9300 ?
    C24 C25 . 1.370(4) ?
    C24 C30 . 1.371(4) ?
    C25 C26 . 1.372(5) ?
    C25 H25 . 0.9300 ?
    C26 C27 . 1.361(5) ?
    C26 H26 . 0.9300 ?
    C27 C29 . 1.356(5) ?
    C27 C28 . 1.504(5) ?
    C28 H28A . 0.9600 ?
    C28 H28B . 0.9600 ?
    C28 H28C . 0.9600 ?
    C29 C30 . 1.382(5) ?
    C29 H29 . 0.9300 ?
    C30 H30 . 0.9300 ?
    C32 C33 . 1.516(5) ?
    C32 H32A . 0.9700 ?
    C32 H32B . 0.9700 ?
    C33 C34 . 1.472(5) ?
    C33 H33A . 0.9700 ?
    C33 H33B . 0.9700 ?
    C34 C35 . 1.519(5) ?
    C34 H34A . 0.9700 ?
    C34 H34B . 0.9700 ?
    C35 H35A . 0.9700 ?
    C35 H35B . 0.9700 ?
loop_
    _geom_angle_atom_site_label_1
    _geom_angle_atom_site_label_2
    _geom_angle_atom_site_label_3
    _geom_angle_site_symmetry_1
    _geom_angle_site_symmetry_3
    _geom_angle
    _geom_angle_publ_flag
    O1 Sn C13 . . 107.27(10) n
    O1 Sn C1 . . 110.16(9) n
    C13 Sn C1 . . 120.34(11) n
    O1 Sn C7 . . 93.93(9) n
    C13 Sn C7 . . 110.09(11) n
    C1 Sn C7 . . 111.75(11) n
    C31 S1 C32 . . 105.85(17) ?
    C31 S2 C35 . . 104.38(17) ?
    C19 O1 Sn . . 109.70(17) ?
    C6 C1 C2 . . 117.7(3) ?
    C6 C1 Sn . . 119.2(2) ?
    C2 C1 Sn . . 123.0(2) ?
    C3 C2 C1 . . 121.5(3) ?
    C3 C2 H2 . . 119.3 ?
    C1 C2 H2 . . 119.3 ?
    C4 C3 C2 . . 119.7(4) ?
    C4 C3 H3 . . 120.1 ?
    C2 C3 H3 . . 120.1 ?
    C3 C4 C5 . . 120.0(4) ?
    C3 C4 H4 . . 120.0 ?
    C5 C4 H4 . . 120.0 ?
    C4 C5 C6 . . 120.4(4) ?
    C4 C5 H5 . . 119.8 ?
    C6 C5 H5 . . 119.8 ?
    C5 C6 C1 . . 120.6(3) ?
    C5 C6 H6 . . 119.7 ?
    C1 C6 H6 . . 119.7 ?
    C12 C7 C8 . . 117.5(3) ?
    C12 C7 Sn . . 121.6(2) ?
    C8 C7 Sn . . 120.8(2) ?
    C9 C8 C7 . . 121.3(3) ?
    C9 C8 H8 . . 119.3 ?
    C7 C8 H8 . . 119.3 ?
    C8 C9 C10 . . 120.2(3) ?
    C8 C9 H9 . . 119.9 ?
    C10 C9 H9 . . 119.9 ?
    C11 C10 C9 . . 119.9(3) ?
    C11 C10 H10 . . 120.0 ?
    C9 C10 H10 . . 120.0 ?
    C10 C11 C12 . . 120.8(3) ?
    C10 C11 H11 . . 119.6 ?
    C12 C11 H11 . . 119.6 ?
    C11 C12 C7 . . 120.3(3) ?
    C11 C12 H12 . . 119.9 ?
    C7 C12 H12 . . 119.9 ?
    C14 C13 C18 . . 118.0(3) ?
    C14 C13 Sn . . 121.8(2) ?
    C18 C13 Sn . . 120.1(2) ?
    C15 C14 C13 . . 120.1(3) ?
    C15 C14 H14 . . 120.0 ?
    C13 C14 H14 . . 120.0 ?
    C16 C15 C14 . . 120.8(3) ?
    C16 C15 H15 . . 119.6 ?
    C14 C15 H15 . . 119.6 ?
    C15 C16 C17 . . 120.4(4) ?
    C15 C16 H16 . . 119.8 ?
    C17 C16 H16 . . 119.8 ?
    C16 C17 C18 . . 119.7(4) ?
    C16 C17 H17 . . 120.2 ?
    C18 C17 H17 . . 120.2 ?
    C17 C18 C13 . . 121.0(3) ?
    C17 C18 H18 . . 119.5 ?
    C13 C18 H18 . . 119.5 ?
    O2 C19 O1 . . 121.5(3) ?
    O2 C19 C20 . . 121.5(3) ?
    O1 C19 C20 . . 117.0(2) ?
    C31 C20 C21 . . 123.6(3) ?
    C31 C20 C19 . . 120.0(3) ?
    C21 C20 C19 . . 116.4(2) ?
    O3 C21 C22 . . 121.6(3) ?
    O3 C21 C20 . . 120.6(3) ?
    C22 C21 C20 . . 117.7(3) ?
    C23 C22 C21 . . 121.9(3) ?
    C23 C22 H22 . . 119.0 ?
    C21 C22 H22 . . 119.0 ?
    C22 C23 C24 . . 128.7(3) ?
    C22 C23 H23 . . 115.6 ?
    C24 C23 H23 . . 115.6 ?
    C25 C24 C30 . . 115.8(3) ?
    C25 C24 C23 . . 123.7(3) ?
    C30 C24 C23 . . 120.5(3) ?
    C24 C25 C26 . . 121.5(3) ?
    C24 C25 H25 . . 119.3 ?
    C26 C25 H25 . . 119.3 ?
    C27 C26 C25 . . 122.9(4) ?
    C27 C26 H26 . . 118.6 ?
    C25 C26 H26 . . 118.6 ?
    C29 C27 C26 . . 116.0(3) ?
    C29 C27 C28 . . 122.0(4) ?
    C26 C27 C28 . . 122.1(4) ?
    C27 C28 H28A . . 109.5 ?
    C27 C28 H28B . . 109.5 ?
    H28A C28 H28B . . 109.5 ?
    C27 C28 H28C . . 109.5 ?
    H28A C28 H28C . . 109.5 ?
    H28B C28 H28C . . 109.5 ?
    C27 C29 C30 . . 121.9(4) ?
    C27 C29 H29 . . 119.0 ?
    C30 C29 H29 . . 119.0 ?
    C24 C30 C29 . . 122.0(4) ?
    C24 C30 H30 . . 119.0 ?
    C29 C30 H30 . . 119.0 ?
    C20 C31 S1 . . 122.0(2) ?
    C20 C31 S2 . . 117.3(2) ?
    S1 C31 S2 . . 120.63(16) ?
    C33 C32 S1 . . 116.9(3) ?
    C33 C32 H32A . . 108.1 ?
    S1 C32 H32A . . 108.1 ?
    C33 C32 H32B . . 108.1 ?
    S1 C32 H32B . . 108.1 ?
    H32A C32 H32B . . 107.3 ?
    C34 C33 C32 . . 114.9(3) ?
    C34 C33 H33A . . 108.5 ?
    C32 C33 H33A . . 108.5 ?
    C34 C33 H33B . . 108.5 ?
    C32 C33 H33B . . 108.5 ?
    H33A C33 H33B . . 107.5 ?
    C33 C34 C35 . . 116.2(3) ?
    C33 C34 H34A . . 108.2 ?
    C35 C34 H34A . . 108.2 ?
    C33 C34 H34B . . 108.2 ?
    C35 C34 H34B . . 108.2 ?
    H34A C34 H34B . . 107.4 ?
    C34 C35 S2 . . 115.8(3) ?
    C34 C35 H35A . . 108.3 ?
    S2 C35 H35A . . 108.3 ?
    C34 C35 H35B . . 108.3 ?
    S2 C35 H35B . . 108.3 ?
    H35A C35 H35B . . 107.4 ?
loop_
    _geom_torsion_atom_site_label_1
    _geom_torsion_atom_site_label_2
    _geom_torsion_atom_site_label_3
    _geom_torsion_atom_site_label_4
    _geom_torsion_site_symmetry_1
    _geom_torsion_site_symmetry_2
    _geom_torsion_site_symmetry_3
    _geom_torsion_site_symmetry_4
    _geom_torsion
    _geom_torsion_publ_flag
    C13 Sn O1 C19 . . . . -71.56(19) n
    C1 Sn O1 C19 . . . . 61.1(2) n
    C7 Sn O1 C19 . . . . 175.99(18) n
    O1 Sn C1 C6 . . . . 114.2(2) n
    C13 Sn C1 C6 . . . . -120.2(2) n
    C7 Sn C1 C6 . . . . 11.2(3) n
    O1 Sn C1 C2 . . . . -67.2(3) n
    C13 Sn C1 C2 . . . . 58.3(3) n
    C7 Sn C1 C2 . . . . -170.2(2) n
    C6 C1 C2 C3 . . . . -1.8(5) ?
    Sn C1 C2 C3 . . . . 179.6(3) ?
    C1 C2 C3 C4 . . . . 0.9(6) ?
    C2 C3 C4 C5 . . . . -0.1(6) ?
    C3 C4 C5 C6 . . . . 0.3(7) ?
    C4 C5 C6 C1 . . . . -1.3(6) ?
    C2 C1 C6 C5 . . . . 2.0(5) ?
    Sn C1 C6 C5 . . . . -179.4(3) ?
    O1 Sn C7 C12 . . . . 120.0(3) ?
    C13 Sn C7 C12 . . . . 10.0(3) ?
    C1 Sn C7 C12 . . . . -126.5(3) ?
    O1 Sn C7 C8 . . . . -57.0(3) ?
    C13 Sn C7 C8 . . . . -167.0(2) ?
    C1 Sn C7 C8 . . . . 56.5(3) ?
    C12 C7 C8 C9 . . . . 0.4(5) ?
    Sn C7 C8 C9 . . . . 177.5(3) ?
    C7 C8 C9 C10 . . . . 0.2(6) ?
    C8 C9 C10 C11 . . . . -0.8(7) ?
    C9 C10 C11 C12 . . . . 0.8(6) ?
    C10 C11 C12 C7 . . . . -0.2(6) ?
    C8 C7 C12 C11 . . . . -0.4(5) ?
    Sn C7 C12 C11 . . . . -177.5(3) ?
    O1 Sn C13 C14 . . . . 128.4(2) ?
    C1 Sn C13 C14 . . . . 1.6(3) ?
    C7 Sn C13 C14 . . . . -130.6(2) ?
    O1 Sn C13 C18 . . . . -54.3(3) ?
    C1 Sn C13 C18 . . . . 178.8(2) ?
    C7 Sn C13 C18 . . . . 46.6(3) ?
    C18 C13 C14 C15 . . . . 0.1(5) ?
    Sn C13 C14 C15 . . . . 177.3(2) ?
    C13 C14 C15 C16 . . . . -0.4(5) ?
    C14 C15 C16 C17 . . . . 1.4(6) ?
    C15 C16 C17 C18 . . . . -2.0(6) ?
    C16 C17 C18 C13 . . . . 1.7(5) ?
    C14 C13 C18 C17 . . . . -0.7(5) ?
    Sn C13 C18 C17 . . . . -178.1(3) ?
    Sn O1 C19 O2 . . . . 5.6(3) ?
    Sn O1 C19 C20 . . . . -174.50(19) ?
    O2 C19 C20 C31 . . . . -109.5(3) ?
    O1 C19 C20 C31 . . . . 70.6(4) ?
    O2 C19 C20 C21 . . . . 68.6(4) ?
    O1 C19 C20 C21 . . . . -111.2(3) ?
    C31 C20 C21 O3 . . . . 18.6(5) ?
    C19 C20 C21 O3 . . . . -159.5(3) ?
    C31 C20 C21 C22 . . . . -160.3(3) ?
    C19 C20 C21 C22 . . . . 21.6(4) ?
    O3 C21 C22 C23 . . . . 5.3(5) ?
    C20 C21 C22 C23 . . . . -175.9(3) ?
    C21 C22 C23 C24 . . . . 179.1(3) ?
    C22 C23 C24 C25 . . . . 2.8(5) ?
    C22 C23 C24 C30 . . . . -174.6(3) ?
    C30 C24 C25 C26 . . . . 0.3(6) ?
    C23 C24 C25 C26 . . . . -177.2(4) ?
    C24 C25 C26 C27 . . . . -0.5(7) ?
    C25 C26 C27 C29 . . . . 0.6(7) ?
    C25 C26 C27 C28 . . . . 180.0(4) ?
    C26 C27 C29 C30 . . . . -0.7(6) ?
    C28 C27 C29 C30 . . . . 180.0(4) ?
    C25 C24 C30 C29 . . . . -0.4(6) ?
    C23 C24 C30 C29 . . . . 177.2(3) ?
    C27 C29 C30 C24 . . . . 0.7(6) ?
    C21 C20 C31 S1 . . . . -2.8(4) ?
    C19 C20 C31 S1 . . . . 175.2(2) ?
    C21 C20 C31 S2 . . . . 174.4(2) ?
    C19 C20 C31 S2 . . . . -7.6(4) ?
    C32 S1 C31 C20 . . . . 156.1(2) ?
    C32 S1 C31 S2 . . . . -21.1(2) ?
    C35 S2 C31 C20 . . . . 138.4(2) ?
    C35 S2 C31 S1 . . . . -44.3(2) ?
    C31 S1 C32 C33 . . . . 86.2(3) ?
    S1 C32 C33 C34 . . . . -83.9(4) ?
    C32 C33 C34 C35 . . . . 58.3(5) ?
    C33 C34 C35 S2 . . . . -76.7(4) ?
    C31 S2 C35 C34 . . . . 91.1(3) ?
