# Supplementary material for: [2-(1,3-Dithio­lan-2-yl­idene)-5-(4-methyl­phen­yl)-3-oxopent-4-enoato-κO]tri­phenyl­tin(IV)
Source: Acta Crystallogr Sect E Struct Rep Online. 2008 Jun 7;64(Pt 7):m857. doi: 10.1107/S1600536808015754 (PMC2961812; doi:10.1107/S1600536808015754)
Supplement: Supplementary file 2 [file e-64-0m857-Isup2.hkl]

# 
# h,k,l, Fc-squared, Fo-squared, sigma(Fo-squared) and status flag 
# 
data_I
_shelx_title ' f071 in P2(1)/c' 
_shelx_refln_list_code          4 
_shelx_F_calc_maximum      208.80 
_exptl_crystal_F_000      1392.00 
_reflns_d_resolution_high  0.8408 
 
loop_ 
 _symmetry_equiv_pos_as_xyz 
 'x, y, z' 
 '-x, y+1/2, -z+1/2' 
 '-x, -y, -z' 
 'x, -y-1/2, z-1/2' 
 
_cell_length_a    12.7360 
_cell_length_b    14.9450 
_cell_length_c    17.7330 
_cell_angle_alpha  90.000 
_cell_angle_beta  106.850 
_cell_angle_gamma  90.000 
 
_shelx_F_squared_multiplier     1.000 
 
loop_ 
 _refln_index_h 
 _refln_index_k 
 _refln_index_l 
 _refln_F_squared_calc 
 _refln_F_squared_meas 
 _refln_F_squared_sigma 
 _refln_observed_status 
   1   0   0     7399.34     7202.01     92.91 o 
   2   0   0     1944.25     2271.39     56.93 o 
   3   0   0    10977.58    11622.66    155.95 o 
   4   0   0    29221.83    30992.46    293.22 o 
   5   0   0     9228.24     9032.12    184.33 o 
   6   0   0     5698.29     5779.24    172.56 o 
   7   0   0     9202.31     8996.09    211.94 o 
   8   0   0     6701.32     6709.09    182.88 o 
   9   0   0     8828.88     8768.63    196.69 o 
  10   0   0     1666.25     1376.53     77.25 o 
  11   0   0     2063.44     1969.76     88.48 o 
  12   0   0     2240.56     2095.98     80.06 o 
  13   0   0      323.58      335.40     58.06 o 
  14   0   0      109.23       60.83     54.58 o 
   2   1   0      980.62      922.49     59.20 o 
   4   1   0        4.04       35.00     15.47 o 
   5   1   0     7263.86     7716.39    125.16 o 
   6   1   0    11007.95    10642.21    195.01 o 
   7   1   0     2192.18     2275.45    238.23 o 
   8   1   0      136.48      132.30     27.07 o 
   9   1   0     1836.81     1808.73     59.20 o 
  10   1   0     1301.05     1331.39     46.09 o 
  11   1   0        7.17       27.40     31.89 o 
  12   1   0        1.14      -19.89     33.63 o 
  13   1   0      456.37      500.85     50.80 o 
  14   1   0      254.38      348.17     45.08 o 
   0   2   0      183.93      199.94     12.85 o 
   1   2   0     6852.14     7025.38    133.82 o 
   2   2   0     8407.43     8657.35    124.37 o 
   3   2   0     7468.80     7328.02    141.52 o 
   4   2   0      916.62      802.40     37.70 o 
   5   2   0      140.84      123.14     24.89 o 
   6   2   0      261.98      336.21     31.63 o 
   7   2   0     1548.20     1608.79     61.46 o 
   8   2   0     1240.41     1223.65     53.86 o 
   9   2   0      228.70      249.73     45.30 o 
  10   2   0        7.47      -23.53     42.81 o 
  11   2   0      774.26      799.42     58.65 o 
  12   2   0       84.41       93.23     52.32 o 
  13   2   0        8.33       17.74     52.00 o 
  14   2   0       24.26       37.47     56.89 o 
   1   3   0     1917.25     2085.90     49.97 o 
   2   3   0     2891.68     2802.43     90.33 o 
   3   3   0     5077.03     5255.08    132.96 o 
   4   3   0     1903.19     2270.26    101.56 o 
   5   3   0    12257.90    12139.85    224.52 o 
   6   3   0    20706.79    20377.08    317.93 o 
   7   3   0     1503.04     1318.37     73.09 o 
   8   3   0       69.26       13.40     38.15 o 
   9   3   0     2597.52     2556.19    120.52 o 
  10   3   0     1547.20     1443.74     70.51 o 
  11   3   0       13.94      -22.36     45.17 o 
  12   3   0      567.15      500.45     60.51 o 
  13   3   0     1019.89     1063.99     74.67 o 
  14   3   0      468.04      494.75     67.21 o 
   1   4   0     2003.88     2199.17     82.71 o 
   2   4   0      751.99      698.31     39.24 o 
   3   4   0    20933.76    21674.73    257.24 o 
   4   4   0    19714.42    19596.72    272.04 o 
   5   4   0     6397.70     6864.23    185.51 o 
   6   4   0      899.64      863.77     39.42 o 
   7   4   0     5667.20     5414.61    170.07 o 
   8   4   0     4210.47     4226.53    149.12 o 
   9   4   0     1889.98     1714.24     87.12 o 
  10   4   0      508.14      533.49     51.37 o 
  11   4   0     1248.41     1226.73     65.53 o 
  12   4   0     1210.30     1102.36     71.32 o 
  13   4   0      101.56       69.65     55.35 o 
  14   4   0      158.53      111.69     59.11 o 
   1   5   0     2078.70     2331.09    101.56 o 
   2   5   0     1546.28     1888.84     91.96 o 
   3   5   0      216.74      258.96     25.48 o 
   4   5   0      123.23      159.58     26.34 o 
   5   5   0     1598.81     1738.99     81.55 o 
   6   5   0     1083.53     1025.93     53.40 o 
   7   5   0       35.28       25.98     37.52 o 
   8   5   0     1260.60     1364.36     63.31 o 
   9   5   0      236.17      197.41     47.52 o 
  10   5   0      839.88      804.98     56.48 o 
  11   5   0        6.43       21.09     46.52 o 
  12   5   0        3.57       -0.45     52.86 o 
  13   5   0       31.90       17.24     54.67 o 
   0   6   0     7160.41     7022.54    168.63 o 
   1   6   0     7046.26     7003.11    116.63 o 
   2   6   0     2767.62     3042.34    122.46 o 
   3   6   0     3276.30     3464.41    138.49 o 
   4   6   0     2638.89     2954.41    134.55 o 
   5   6   0       66.19       76.30     30.50 o 
   6   6   0       10.97       22.58     33.26 o 
   7   6   0     5404.96     5291.74    162.20 o 
   8   6   0     2194.49     2319.05    110.43 o 
   9   6   0       38.88       37.29     47.56 o 
  10   6   0       30.40       15.57     45.71 o 
  11   6   0      850.92      889.66     63.99 o 
  12   6   0     1503.91     1517.55     80.10 o 
  13   6   0       54.02       76.03     55.89 o 
   1   7   0     8846.04     8259.61    139.46 o 
   2   7   0     8342.27     7616.17    195.24 o 
   3   7   0     3785.89     3609.50    147.22 o 
   4   7   0      427.69      411.16     33.94 o 
   5   7   0     3402.03     3283.69    134.87 o 
   6   7   0     2663.92     2454.86    116.45 o 
   7   7   0     3697.89     3570.49    137.31 o 
   8   7   0      368.51      419.62     49.10 o 
   9   7   0     4760.67     4756.44    128.71 o 
  10   7   0     1503.01     1594.17     78.57 o 
  11   7   0       99.80      129.03     51.55 o 
  12   7   0      194.08      145.23     58.38 o 
  13   7   0      747.76      735.20     72.86 o 
   0   8   0     1679.13     2015.87     99.43 o 
   1   8   0     1810.14     1825.35     60.95 o 
   2   8   0     1616.74     1608.88     84.45 o 
   3   8   0       41.85       44.40     30.59 o 
   4   8   0     5095.71     5369.53    177.09 o 
   5   8   0     1043.67     1112.77     53.45 o 
   6   8   0      452.19      440.48     44.08 o 
   7   8   0      211.83      217.82     45.53 o 
   8   8   0     1323.65     1310.27     69.70 o 
   9   8   0       27.21       13.62     46.07 o 
  10   8   0      277.23      200.89     48.38 o 
  11   8   0      554.51      530.73     59.97 o 
  12   8   0      158.79      159.44     56.98 o 
   1   9   0     1327.85     1277.71     49.84 o 
   2   9   0     1905.43     1742.66     86.89 o 
   3   9   0      359.04      385.54     41.95 o 
   4   9   0     1144.05     1102.27     56.44 o 
   5   9   0       19.18       18.33     38.47 o 
   6   9   0     3984.27     3847.28    133.96 o 
   7   9   0      210.68      184.60     49.24 o 
   8   9   0        6.56      -28.38     44.53 o 
   9   9   0      216.95      218.05     50.28 o 
  10   9   0       68.01       56.62     48.74 o 
  11   9   0        0.11      -38.38     52.23 o 
  12   9   0        3.96       14.35     55.62 o 
   0  10   0    12141.82    11784.54    236.65 o 
   1  10   0     1267.70     1239.10     42.20 o 
   2  10   0      115.38      149.80     39.78 o 
   3  10   0     7829.39     7755.70    192.66 o 
   4  10   0     3123.11     3208.88    128.39 o 
   5  10   0     1695.16     1764.29     73.90 o 
   6  10   0      691.91      678.22     53.22 o 
   7  10   0     3509.76     3609.91    112.37 o 
   8  10   0      917.12      974.74     61.91 o 
   9  10   0      363.09      386.27     53.58 o 
  10  10   0       26.83       57.66     52.86 o 
  11  10   0      505.20      596.26     61.82 o 
   1  11   0     1579.73     1575.48     58.09 o 
   2  11   0     2591.44     2383.63    116.40 o 
   3  11   0      419.27      408.58     46.80 o 
   4  11   0       77.40       72.37     44.31 o 
   5  11   0     1307.06     1311.54     60.60 o 
   6  11   0      889.94      908.44     55.53 o 
   7  11   0       63.73      101.01     46.07 o 
   8  11   0        2.53       -4.12     48.92 o 
   9  11   0      522.46      523.71     60.69 o 
  10  11   0      341.95      335.35     58.92 o 
  11  11   0      195.92      173.24     55.98 o 
   0  12   0      682.31      618.16     50.24 o 
   1  12   0        6.08      -17.27     33.78 o 
   2  12   0       47.01       36.30     45.08 o 
   3  12   0       51.42       71.91     45.85 o 
   4  12   0        0.01       14.71     42.41 o 
   5  12   0       46.85       48.38     43.04 o 
   6  12   0      136.84      124.28     46.84 o 
   7  12   0       38.25       45.17     49.06 o 
   8  12   0       18.55      -20.50     50.96 o 
   9  12   0        6.89      105.72     52.45 o 
  10  12   0        5.00       -7.06     52.68 o 
   1  13   0      182.21      174.58     32.30 o 
   2  13   0     2446.66     2454.73     97.30 o 
   3  13   0     1617.81     1594.17     81.51 o 
   4  13   0      241.54      244.52     50.60 o 
   5  13   0      113.78      186.64     48.97 o 
   6  13   0     1797.48     1976.54     78.38 o 
   7  13   0       98.36      109.48     54.35 o 
   8  13   0      143.48      185.28     55.85 o 
   9  13   0      282.02      315.62     60.96 o 
   0  14   0     1992.14     2040.67     83.63 o 
   1  14   0     1051.97     1077.40     45.16 o 
   2  14   0       57.57       75.71     47.52 o 
   3  14   0     2448.97     2366.75     85.40 o 
   4  14   0     1518.05     1516.55     70.37 o 
   5  14   0      776.88      656.95     62.00 o 
   6  14   0       69.40       55.08     52.00 o 
   7  14   0      700.79      757.15     67.07 o 
   8  14   0      956.16     1007.23     77.48 o 
   1  15   0       32.97       41.80     57.05 o 
   2  15   0      295.45      248.23     54.44 o 
   3  15   0      289.38      318.83     56.34 o 
   4  15   0      103.06      106.13     55.58 o 
   5  15   0        8.27       36.07     52.91 o 
   6  15   0        7.90       48.06     50.64 o 
   7  15   0      170.28      111.78     54.90 o 
   0  16   0      554.79      520.91     63.00 o 
   1  16   0      201.08      267.67     40.24 o 
   2  16   0       86.81       79.52     53.81 o 
   3  16   0      114.53      130.84     56.03 o 
   4  16   0      141.20      214.83     55.17 o 
   5  16   0      176.61      178.99     57.07 o 
   6  16   0        0.77       -7.06     55.71 o 
   1  17   0      135.11      144.43     40.05 o 
   2  17   0      714.05      840.87     73.04 o 
   3  17   0      103.54       75.35     59.78 o 
   4  17   0        4.15       15.89     51.41 o 
 -14   1   1      469.65      488.79     54.10 o 
 -13   1   1      168.16      214.30     39.69 o 
 -12   1   1      287.97      290.24     36.21 o 
 -11   1   1      980.95      951.61     41.49 o 
 -10   1   1      263.89      239.83     32.78 o 
  -9   1   1      680.30      650.67     34.98 o 
  -8   1   1     5480.06     5402.47    120.58 o 
  -7   1   1     1547.17     1523.36     58.24 o 
  -6   1   1     4181.72     4120.74    191.55 o 
  -5   1   1     1449.39     1614.28     56.89 o 
  -4   1   1    25731.03    25928.96    433.40 o 
  -3   1   1     8783.71     8857.61     96.53 o 
  -2   1   1     1010.26      989.03     30.48 o 
  -1   1   1     6322.45     6324.28     47.59 o 
   2   1   1      163.78      158.25      9.50 o 
   3   1   1     9117.20     9332.10    107.35 o 
   4   1   1    11874.72    12359.55    142.79 o 
   5   1   1     4692.43     4474.14    102.35 o 
   6   1   1        1.79        0.01     19.95 o 
   7   1   1     1406.33     1237.91     41.44 o 
   8   1   1     4423.80     4401.76    143.78 o 
   9   1   1     2365.79     2258.76     73.04 o 
  10   1   1      146.98      153.14     32.81 o 
  11   1   1     2344.74     2265.52     63.62 o 
  12   1   1     1047.18     1022.47     47.04 o 
  13   1   1      193.02      213.15     53.61 o 
  14   1   1       20.75       26.18     39.01 o 
 -14   2   1      595.00      504.61     66.26 o 
 -13   2   1     1493.27     1663.41     77.39 o 
 -12   2   1      687.69      658.62     55.21 o 
 -11   2   1      310.12      353.27     48.06 o 
 -10   2   1     3871.06     3638.19    127.71 o 
  -9   2   1     6721.56     6221.27    167.40 o 
  -8   2   1     2427.90     2661.37    126.63 o 
  -7   2   1     3039.36     2910.96    131.70 o 
  -6   2   1     4544.57     4531.06    159.30 o 
  -5   2   1    20211.07    20344.41    272.81 o 
  -4   2   1      107.32       98.48     22.36 o 
  -3   2   1     6510.82     6449.81    128.85 o 
   0   2   1     6302.50     6313.47     61.28 o 
   1   2   1     7033.49     6764.77    113.23 o 
   3   2   1     2525.20     2462.69     92.64 o 
   4   2   1      503.10      432.79     25.52 o 
   5   2   1     9376.99     9948.79    208.05 o 
   6   2   1    31287.85    31178.91     44.79 o 
   7   2   1     1824.71     2002.93     91.19 o 
   8   2   1       86.93       73.04     37.43 o 
   9   2   1      725.43      780.27     48.97 o 
  10   2   1     2153.40     2172.78     95.72 o 
  11   2   1     1466.47     1460.12     69.47 o 
  12   2   1      125.81      102.73     53.09 o 
  13   2   1      231.21      311.86     56.62 o 
  14   2   1      598.95      612.82     70.78 o 
 -14   3   1       79.14       47.56     57.39 o 
 -13   3   1      263.09      272.22     57.84 o 
 -12   3   1       93.26       96.17     50.73 o 
 -11   3   1      290.32      234.88     48.20 o 
 -10   3   1      266.25      215.83     47.11 o 
  -9   3   1      253.97      270.95     48.29 o 
  -8   3   1      450.78      397.58     42.63 o 
  -7   3   1     1763.06     1828.69     87.93 o 
  -6   3   1      181.02      170.30     28.33 o 
  -5   3   1      124.10      196.50     25.03 o 
  -4   3   1    29581.08    29549.40    307.34 o 
  -3   3   1      231.35      287.02     22.22 o 
  -2   3   1     7435.90     7369.75    130.61 o 
  -1   3   1       30.09       39.52     10.93 o 
   0   3   1    22488.24    22703.10    138.76 o 
   1   3   1    18608.66    18659.70    283.51 o 
   2   3   1     1744.57     1924.77     80.01 o 
   3   3   1    10882.80    11177.74    180.57 o 
   4   3   1     1772.60     2196.13    104.05 o 
   5   3   1     8197.24     8508.27    195.15 o 
   6   3   1     1050.44      942.16     52.77 o 
   7   3   1     2120.80     2088.06    112.87 o 
   8   3   1      326.43      295.53     43.08 o 
   9   3   1       83.00       68.84     43.22 o 
  10   3   1      215.03      216.42     47.79 o 
  11   3   1      155.03      192.39     52.14 o 
  12   3   1      162.66      156.77     51.82 o 
  13   3   1        5.18        6.29     52.95 o 
  14   3   1      117.12      147.76     60.01 o 
 -14   4   1       85.28      130.52     56.57 o 
 -13   4   1      169.78      207.32     55.85 o 
 -12   4   1     1224.36     1251.30     69.79 o 
 -11   4   1        7.91       30.14     44.49 o 
 -10   4   1        1.41        8.73     41.50 o 
  -9   4   1     8244.56     7997.68    184.15 o 
  -8   4   1     1182.49     1210.08     63.68 o 
  -7   4   1      221.49      262.44     36.07 o 
  -6   4   1     4558.47     4283.96    161.52 o 
  -5   4   1     2650.68     2848.87    123.51 o 
  -4   4   1      141.93       43.81     28.87 o 
  -3   4   1     2144.72     2218.67     98.80 o 
  -2   4   1    13453.48    13705.10    195.69 o 
  -1   4   1      129.31      146.64     27.36 o 
   0   4   1    20911.71    20940.45    155.85 o 
   1   4   1     2558.42     2740.88     99.90 o 
   2   4   1      237.63      200.03     22.04 o 
   3   4   1     6780.24     6575.90    155.59 o 
   4   4   1      191.80      187.00     25.71 o 
   5   4   1     1001.12     1039.41     54.76 o 
   6   4   1      183.11      217.55     31.95 o 
   7   4   1     4257.41     4510.65    158.76 o 
   8   4   1      229.85      220.81     44.17 o 
   9   4   1      290.84      316.21     45.44 o 
  10   4   1      906.30      871.65     57.88 o 
  11   4   1        7.64       24.85     49.92 o 
  12   4   1       87.25       62.73     53.49 o 
  13   4   1      483.69      598.66     63.68 o 
 -14   5   1      277.95      243.84     59.60 o 
 -13   5   1        3.04       -0.68     52.68 o 
 -12   5   1      663.62      721.35     64.26 o 
 -11   5   1     2155.06     2197.53     86.03 o 
 -10   5   1      624.05      618.93     51.55 o 
  -9   5   1       16.61       15.34     44.85 o 
  -8   5   1     9418.16     9395.85    200.94 o 
  -7   5   1     5649.38     5748.24    175.55 o 
  -6   5   1    11870.80    11783.86    239.77 o 
  -5   5   1      211.33      218.45     29.10 o 
  -4   5   1     6886.11     7435.46    182.07 o 
  -3   5   1    43599.03    42477.86    384.37 o 
  -2   5   1     2822.06     2993.51    111.56 o 
  -1   5   1    15448.54    15812.70    595.22 o 
   0   5   1    11841.41    11891.13    135.49 o 
   1   5   1    25038.66    25371.83    195.41 o 
   2   5   1     1763.58     2010.67     95.90 o 
   3   5   1     1881.74     1784.38     89.11 o 
   4   5   1    16961.36    17028.08    278.60 o 
   5   5   1     3736.98     3617.87    151.70 o 
   6   5   1     2084.34     2104.80    103.14 o 
   7   5   1     5115.23     5121.57    161.30 o 
   8   5   1     4095.35     4177.38    144.69 o 
   9   5   1     2212.91     2261.34    104.32 o 
  10   5   1        9.14      -16.11     44.40 o 
  11   5   1     2128.66     2130.87     80.87 o 
  12   5   1     1008.13     1075.12     69.74 o 
  13   5   1      322.72      376.54     59.65 o 
 -13   6   1      451.89      480.04     65.21 o 
 -12   6   1      309.30      297.61     57.79 o 
 -11   6   1       11.73       39.74     46.43 o 
 -10   6   1      495.25      441.98     52.91 o 
  -9   6   1     5296.83     5292.82    141.56 o 
  -8   6   1      438.11      457.36     48.56 o 
  -7   6   1      131.70      119.03     40.87 o 
  -6   6   1     3565.16     3176.84    142.51 o 
  -5   6   1     9434.39     9061.17    217.01 o 
  -4   6   1     3129.76     3038.86    135.68 o 
  -3   6   1     1489.88     1560.86     84.90 o 
  -2   6   1     9008.45     9150.46    193.79 o 
  -1   6   1      137.19      154.29     16.64 o 
   0   6   1      569.41      548.95     20.45 o 
   1   6   1     7845.33     8005.34    125.12 o 
   2   6   1     4818.80     4956.25    147.67 o 
   3   6   1     2706.91     2566.74    123.96 o 
   4   6   1     1591.09     1686.09     73.81 o 
   5   6   1      261.01      236.10     32.72 o 
   6   6   1     2598.23     2626.07    127.04 o 
   7   6   1      720.34      796.43     48.47 o 
   8   6   1       91.66       75.26     44.22 o 
   9   6   1       84.44       93.82     45.75 o 
  10   6   1     3218.13     3131.63     99.38 o 
  11   6   1      170.74      125.95     53.95 o 
  12   6   1       94.47      128.03     54.67 o 
  13   6   1      166.80      193.52     57.75 o 
 -13   7   1       75.40       63.40     60.83 o 
 -12   7   1       24.22       12.49     54.04 o 
 -11   7   1       78.38      116.85     49.42 o 
 -10   7   1      629.52      632.69     56.98 o 
  -9   7   1       46.42      111.51     50.01 o 
  -8   7   1      704.19      586.57     52.23 o 
  -7   7   1      689.68      653.60     49.19 o 
  -6   7   1      281.90      339.92     38.92 o 
  -5   7   1       52.57       73.99     32.45 o 
  -4   7   1        1.99        7.20     27.97 o 
  -3   7   1      260.50      298.24     30.37 o 
  -2   7   1     3468.12     3494.55    140.97 o 
  -1   7   1     5379.57     5329.15    116.04 o 
   0   7   1     1233.81     1277.58     51.91 o 
   1   7   1      517.18      557.10     21.68 o 
   2   7   1       66.37       81.37     27.29 o 
   3   7   1      771.95      848.38     42.32 o 
   4   7   1      938.90      912.92     39.15 o 
   5   7   1       24.64       38.51     32.81 o 
   6   7   1        0.47       11.77     36.16 o 
   7   7   1       35.05       37.43     40.14 o 
   8   7   1      471.35      462.84     52.63 o 
   9   7   1      130.38       91.64     48.79 o 
  10   7   1      144.96      176.23     51.00 o 
  11   7   1        0.40      -25.16     48.61 o 
  12   7   1       66.97      136.99     57.61 o 
  13   7   1       37.03       65.62     59.69 o 
 -13   8   1      448.74      433.97     66.98 o 
 -12   8   1     1019.96     1048.78     76.08 o 
 -11   8   1        0.04      -34.62     49.47 o 
 -10   8   1      476.72      521.04     55.80 o 
  -9   8   1     1508.25     1557.87     79.24 o 
  -8   8   1     2233.90     2288.45    103.28 o 
  -7   8   1       65.37       67.93     44.76 o 
  -6   8   1     5699.14     5783.50    168.08 o 
  -5   8   1     5296.27     5080.30    167.77 o 
  -4   8   1       56.33       31.27     32.99 o 
  -3   8   1     1229.07     1176.59     53.27 o 
  -2   8   1     6950.40     6425.01    193.74 o 
  -1   8   1     8724.01     8665.65    202.28 o 
   0   8   1     3126.55     2952.34     98.15 o 
   1   8   1       46.85       23.24     19.94 o 
   2   8   1     2614.19     2240.93    119.52 o 
   3   8   1     6354.04     6061.28    178.67 o 
   4   8   1        3.95       46.48     33.76 o 
   5   8   1     3185.44     3034.74    133.55 o 
   6   8   1     2033.76     2089.96    102.10 o 
   7   8   1     1981.82     2072.08     95.90 o 
   8   8   1      116.98       88.25     46.89 o 
   9   8   1      949.09     1073.08     62.45 o 
  10   8   1      792.21      876.94     62.23 o 
  11   8   1      261.18      231.26     57.34 o 
  12   8   1        6.78      -20.55     54.26 o 
 -12   9   1      451.86      442.75     67.34 o 
 -11   9   1     1779.34     1768.59     83.32 o 
 -10   9   1      438.70      414.91     55.30 o 
  -9   9   1        5.80       24.08     44.58 o 
  -8   9   1      723.06      735.56     53.49 o 
  -7   9   1     1768.65     1886.35     94.99 o 
  -6   9   1      870.20      837.61     53.58 o 
  -5   9   1      981.07      928.35     50.51 o 
  -4   9   1     1353.91     1322.31     64.76 o 
  -3   9   1    11264.83    11292.60    230.76 o 
  -2   9   1     2438.98     2714.59    124.82 o 
  -1   9   1      543.95      541.90     28.76 o 
   0   9   1     4023.46     3794.30    107.42 o 
   1   9   1     6700.79     6756.27    134.38 o 
   2   9   1     1257.84     1405.90     69.65 o 
   3   9   1     2251.23     2226.50    102.91 o 
   4   9   1     7315.82     7175.59    185.24 o 
   5   9   1      764.57      792.94     49.96 o 
   6   9   1     1244.55     1377.57     67.98 o 
   7   9   1     1713.28     1758.99     87.53 o 
   8   9   1     2589.43     2564.88     97.66 o 
   9   9   1     1240.28     1285.34     65.85 o 
  10   9   1        6.50       -0.68     47.70 o 
  11   9   1      311.22      227.46     58.15 o 
  12   9   1      477.62      541.45     64.26 o 
 -12  10   1        5.06      -51.95     55.39 o 
 -11  10   1       60.14       47.20     55.62 o 
 -10  10   1        0.81        4.84     48.56 o 
  -9  10   1      261.98      315.17     49.87 o 
  -8  10   1      135.75      143.24     48.02 o 
  -7  10   1        0.10       24.62     45.21 o 
  -6  10   1      845.94      849.61     54.49 o 
  -5  10   1      102.36       81.91     41.86 o 
  -4  10   1      233.40      275.70     42.50 o 
  -3  10   1       21.49       34.80     37.74 o 
  -2  10   1      741.19      698.90     47.29 o 
  -1  10   1      152.15      190.63     28.05 o 
   0  10   1      338.91      292.29     29.84 o 
   1  10   1     1447.83     1375.26     62.61 o 
   2  10   1        1.03        3.48     37.34 o 
   3  10   1      321.23      237.10     41.27 o 
   4  10   1        5.71       38.24     42.68 o 
   5  10   1      511.66      496.01     50.14 o 
   6  10   1      420.23      393.96     50.60 o 
   7  10   1      436.56      437.09     52.91 o 
   8  10   1      487.85      493.03     55.08 o 
   9  10   1        0.09       16.29     49.10 o 
  10  10   1       66.81       38.29     52.05 o 
  11  10   1        1.65        2.99     51.59 o 
 -11  11   1      329.82      408.26     65.03 o 
 -10  11   1       88.60       65.21     50.64 o 
  -9  11   1      148.92       99.79     51.41 o 
  -8  11   1      631.05      617.62     55.26 o 
  -7  11   1      483.31      488.91     51.41 o 
  -6  11   1       29.46       18.15     43.94 o 
  -5  11   1      190.39      125.77     46.70 o 
  -4  11   1     1089.35     1155.18     58.02 o 
  -3  11   1     1118.16     1069.01     52.91 o 
  -2  11   1     1373.52     1285.65     58.20 o 
  -1  11   1     1787.70     1720.95     60.25 o 
   0  11   1     4250.73     4125.01    103.73 o 
   1  11   1     1642.63     1624.41     59.66 o 
   2  11   1      405.98      385.95     45.66 o 
   3  11   1      806.70      763.44     52.36 o 
   4  11   1     3018.19     3038.04    118.98 o 
   5  11   1      633.23      595.08     53.58 o 
   6  11   1        9.48       -6.92     43.40 o 
   7  11   1       34.74       -6.20     43.45 o 
   8  11   1     1942.22     1963.01     79.24 o 
   9  11   1      468.61      437.27     60.15 o 
  10  11   1       75.48      103.68     54.76 o 
  11  11   1      117.06      113.87     56.44 o 
 -10  12   1      579.93      576.98     65.21 o 
  -9  12   1      634.38      665.41     63.81 o 
  -8  12   1      784.50      733.93     64.40 o 
  -7  12   1      257.54      191.30     47.16 o 
  -6  12   1     2104.48     2005.46     84.95 o 
  -5  12   1     1940.45     2061.90     87.98 o 
  -4  12   1      908.49      825.53     56.66 o 
  -3  12   1      131.81      155.09     45.53 o 
  -2  12   1     3689.08     3613.80    123.32 o 
  -1  12   1     3005.41     3001.93     85.10 o 
   0  12   1        4.12       23.89     30.57 o 
   1  12   1      254.35      231.75     32.20 o 
   2  12   1     3500.72     3676.89    122.24 o 
   3  12   1     4823.07     4731.10    133.96 o 
   4  12   1      218.10      236.60     49.47 o 
   5  12   1     1389.59     1479.58     71.37 o 
   6  12   1     1149.64     1057.97     64.13 o 
   7  12   1     1141.90     1184.46     70.33 o 
   8  12   1       23.11       11.95     52.50 o 
   9  12   1      929.91      966.64     71.64 o 
  10  12   1      475.67      491.90     65.53 o 
 -10  13   1       38.69       35.48     56.84 o 
  -9  13   1       54.20       95.67     53.22 o 
  -8  13   1        3.44       -6.70     50.78 o 
  -7  13   1      488.13      412.47     58.83 o 
  -6  13   1      117.48      118.35     51.50 o 
  -5  13   1       67.28       64.76     48.38 o 
  -4  13   1      475.93      496.10     53.72 o 
  -3  13   1      759.07      664.55     55.71 o 
  -2  13   1      283.92      266.70     51.28 o 
  -1  13   1      253.14      233.87     34.50 o 
   0  13   1      433.09      434.51     52.50 o 
   1  13   1      530.06      535.95     55.87 o 
   2  13   1      281.97      213.66     48.15 o 
   3  13   1      344.81      325.17     51.46 o 
   4  13   1     1444.06     1415.54     70.56 o 
   5  13   1      403.22      403.37     53.72 o 
   6  13   1       16.30       54.67     52.00 o 
   7  13   1       53.08       16.79     51.19 o 
   8  13   1      227.29      271.27     59.56 o 
   9  13   1      172.23      178.49     57.84 o 
  -9  14   1      120.89      125.23     56.89 o 
  -8  14   1       45.75       51.09     55.71 o 
  -7  14   1       40.96       86.03     50.87 o 
  -6  14   1       80.96       83.63     53.27 o 
  -5  14   1      114.64      103.32     49.19 o 
  -4  14   1       51.15       57.75     48.70 o 
  -3  14   1      105.92      117.08     48.92 o 
  -2  14   1      473.84      453.70     56.30 o 
  -1  14   1       79.43       54.73     33.45 o 
   0  14   1        4.36       26.08     33.57 o 
   1  14   1       77.00       40.33     33.42 o 
   2  14   1      211.05      203.11     48.47 o 
   3  14   1      146.42      137.22     49.96 o 
   4  14   1        4.30       11.86     49.78 o 
   5  14   1        3.44        6.20     51.64 o 
   6  14   1      208.68      220.49     52.77 o 
   7  14   1      263.69      268.06     61.05 o 
   8  14   1        4.77        4.57     54.85 o 
  -7  15   1      805.76      948.58     72.82 o 
  -6  15   1      222.24      253.66     55.94 o 
  -5  15   1      139.80      218.14     55.67 o 
  -4  15   1     1040.58     1070.77     70.78 o 
  -3  15   1     1171.60     1220.62     71.14 o 
  -2  15   1      142.88      134.77     50.96 o 
  -1  15   1      262.84      288.30     38.20 o 
   0  15   1     1352.67     1357.11     51.01 o 
   1  15   1     1073.46      946.06     48.21 o 
   2  15   1      266.41      346.89     55.30 o 
   3  15   1      407.83      371.51     58.92 o 
   4  15   1     1327.93     1367.03     76.80 o 
   5  15   1      251.42      201.62     53.58 o 
   6  15   1       33.24       44.99     49.69 o 
   7  15   1      231.62      210.72     61.59 o 
  -6  16   1      705.78      728.41     71.23 o 
  -5  16   1      355.18      398.53     61.23 o 
  -4  16   1       43.78       89.20     53.27 o 
  -3  16   1       40.40       33.63     53.86 o 
  -2  16   1      748.60      878.52     67.57 o 
  -1  16   1     1058.97     1062.39     51.53 o 
   0  16   1        0.30       46.35     37.18 o 
   1  16   1      198.71      135.95     39.45 o 
   2  16   1      629.86      605.22     65.21 o 
   3  16   1      787.68      773.85     69.29 o 
   4  16   1       27.51       24.62     54.76 o 
   5  16   1       66.48      115.45     58.02 o 
   6  16   1      331.63      352.73     63.18 o 
  -4  17   1       10.49       19.82     53.86 o 
  -3  17   1       12.16       12.17     54.17 o 
  -2  17   1       40.66        8.92     54.67 o 
  -1  17   1       47.21       62.01     40.46 o 
   0  17   1        3.54      -30.37     38.74 o 
   1  17   1        6.69       27.53     38.27 o 
   2  17   1       32.25       31.09     55.67 o 
   3  17   1        0.04      -42.54     55.03 o 
 -14   0   2     1090.93     1143.64     76.57 o 
 -13   0   2      189.90      197.14     54.40 o 
 -12   0   2      408.47      410.93     55.62 o 
 -11   0   2     2179.50     2215.23     94.50 o 
 -10   0   2      337.93      327.98     46.12 o 
  -9   0   2     1000.59      924.96     56.16 o 
  -8   0   2     9887.59     9883.22    222.12 o 
  -7   0   2     6874.03     6698.77    190.80 o 
  -6   0   2     4427.34     4314.92    140.75 o 
  -5   0   2     2376.74     2309.41    104.50 o 
  -4   0   2     8762.57     8722.06    158.85 o 
  -3   0   2      862.61      920.88     46.12 o 
  -2   0   2    11148.25    10774.64    120.16 o 
  -1   0   2     2923.24     2987.20     51.09 o 
   3   0   2       13.34       60.46     21.00 o 
   4   0   2    22162.78    22480.80    273.40 o 
   5   0   2    23021.44    22780.12    309.92 o 
   6   0   2     1092.41      911.29     43.58 o 
   7   0   2     3840.48     4010.97    151.79 o 
   8   0   2     3708.22     3638.55    145.64 o 
   9   0   2      202.43      175.96     43.08 o 
  10   0   2      252.33      269.59     49.10 o 
  11   0   2     1072.16      915.14     64.67 o 
  12   0   2      387.30      459.94     57.43 o 
  13   0   2     1083.46     1177.63     73.68 o 
  14   0   2       74.44       61.68     55.80 o 
 -14   1   2       20.96       44.89     38.19 o 
 -13   1   2      487.44      508.73     64.67 o 
 -12   1   2      995.37      979.13     45.51 o 
 -11   1   2      291.89      276.15     33.64 o 
 -10   1   2      593.62      509.60     35.34 o 
  -9   1   2     1668.03     1595.33     77.41 o 
  -8   1   2     3261.15     3297.79     99.92 o 
  -7   1   2      236.65      231.77     25.39 o 
  -6   1   2      204.73      231.86     45.51 o 
  -5   1   2     8805.85     8436.47    167.59 o 
  -4   1   2     1154.48     1101.31     55.30 o 
  -3   1   2       16.92       12.94     12.14 o 
  -2   1   2     6672.13     7066.17     72.23 o 
  -1   1   2      687.18      794.59     16.76 o 
   1   1   2      469.20      584.64     14.28 o 
   3   1   2       21.20       31.77     14.72 o 
   4   1   2    15413.98    15905.58    381.67 o 
   5   1   2     1162.97     1248.56     45.83 o 
   6   1   2     3120.42     3472.13    174.99 o 
   7   1   2     3735.99     3497.97    158.53 o 
   8   1   2       76.49       73.70     27.73 o 
   9   1   2        2.73       -0.44     29.84 o 
  10   1   2     1758.55     1533.32     57.37 o 
  11   1   2      761.45      778.34     43.14 o 
  12   1   2      103.28       73.14     35.43 o 
  13   1   2       57.98       64.20     38.50 o 
 -14   2   2        8.58      -15.57     54.72 o 
 -13   2   2      172.88      118.03     55.17 o 
 -12   2   2       24.59       35.89     49.51 o 
 -11   2   2       83.59      121.02     44.44 o 
 -10   2   2     1725.22     1713.38     91.74 o 
  -9   2   2        3.27      -10.36     39.28 o 
  -8   2   2       19.79       12.85     34.71 o 
  -7   2   2     1719.91     1925.45     94.32 o 
  -6   2   2      433.14      453.61     29.69 o 
  -5   2   2     2914.87     3101.08    117.08 o 
  -4   2   2     3180.91     3063.61    109.52 o 
  -3   2   2    12305.85    12359.89    171.79 o 
  -2   2   2     6555.16     6864.27    112.73 o 
  -1   2   2     1453.34     1628.78     56.84 o 
   0   2   2    11999.11    12629.65     95.00 o 
   1   2   2    10297.77    11423.48    168.24 o 
   2   2   2      592.42      685.19     31.45 o 
   3   2   2        3.83       12.04     20.14 o 
   4   2   2     3045.76     3026.18    116.36 o 
   5   2   2       71.30       53.22     25.57 o 
   6   2   2      838.77      889.66     38.88 o 
   7   2   2        0.46        6.29     35.71 o 
   8   2   2      170.47      155.28     41.09 o 
   9   2   2       67.54       51.46     42.09 o 
  10   2   2        7.11        6.61     46.61 o 
  11   2   2       73.22      102.14     50.82 o 
  12   2   2      127.65       75.85     51.09 o 
  13   2   2       10.99       29.10     53.31 o 
 -14   3   2        5.73      -28.51     54.94 o 
 -13   3   2     2024.73     2118.69     85.72 o 
 -12   3   2     1505.65     1636.26     71.10 o 
 -11   3   2      221.06      204.24     46.21 o 
 -10   3   2     1074.63     1045.20     57.61 o 
  -9   3   2     7726.18     7176.54    177.09 o 
  -8   3   2     6334.68     6315.81    177.00 o 
  -7   3   2      617.63      696.59     39.10 o 
  -6   3   2     6265.88     6315.76    182.48 o 
  -5   3   2    13385.89    13708.14    234.07 o 
  -4   3   2     8694.79     8191.88    168.17 o 
  -3   3   2     1498.89     1562.44     73.81 o 
   1   3   2      115.85      179.98     14.06 o 
   2   3   2     8291.01     8239.35    153.51 o 
   3   3   2    10485.43    10632.08    186.91 o 
   4   3   2      854.43      871.28     39.51 o 
   5   3   2      270.40      316.57     29.87 o 
   6   3   2     3875.65     3845.87    149.48 o 
   7   3   2    12426.46    12226.11    240.63 o 
   8   3   2     1335.31     1390.65     60.73 o 
   9   3   2      170.86      162.34     43.67 o 
  10   3   2     2650.27     2413.59     99.47 o 
  11   3   2     3325.82     3123.94     97.44 o 
  12   3   2       62.61       56.98     54.22 o 
  13   3   2      479.15      504.30     63.45 o 
 -14   4   2      833.26      868.75     73.99 o 
 -13   4   2       42.27      -16.52     52.00 o 
 -12   4   2     1272.03     1277.82     69.29 o 
 -11   4   2      395.06      377.62     50.46 o 
 -10   4   2      763.33      802.99     53.13 o 
  -9   4   2     1262.06     1257.14     59.38 o 
  -8   4   2     3798.49     3684.53    149.35 o 
  -7   4   2     5516.93     5591.29    176.09 o 
  -6   4   2      117.50      151.43     28.38 o 
  -5   4   2      207.44      169.80     26.70 o 
  -4   4   2    14039.06    14471.96     26.12 o 
  -3   4   2    28919.85    28844.35    297.43 o 
  -2   4   2      855.93      789.32     43.81 o 
  -1   4   2     2775.83     2911.63     82.91 o 
   0   4   2      367.01      394.73     16.32 o 
   1   4   2     9802.94     9524.25    117.86 o 
   2   4   2     4470.78     4503.46    126.99 o 
   3   4   2      751.62      852.28     42.09 o 
   4   4   2     9323.31    10215.49    212.03 o 
   5   4   2     4082.01     4255.99    162.92 o 
   6   4   2     3028.11     2767.68    135.14 o 
   7   4   2     1890.85     1833.26     97.85 o 
   8   4   2     4250.80     4157.78    143.60 o 
   9   4   2      317.79      370.88     46.80 o 
  10   4   2     1026.03     1033.21     62.86 o 
  11   4   2      245.64      267.87     53.63 o 
  12   4   2     1090.60     1020.00     72.91 o 
  13   4   2      375.70      424.60     62.09 o 
 -14   5   2        5.27        2.17     57.11 o 
 -13   5   2       17.93       11.54     52.36 o 
 -12   5   2       30.55       31.09     50.10 o 
 -11   5   2       10.62       29.42     45.89 o 
 -10   5   2      306.90      356.67     48.70 o 
  -9   5   2        9.46        6.25     42.86 o 
  -8   5   2        0.41       15.66     41.73 o 
  -7   5   2     4272.48     4569.98    159.30 o 
  -6   5   2       84.57       87.66     29.46 o 
  -5   5   2        7.87        6.61     27.65 o 
  -4   5   2      358.86      332.05     28.15 o 
  -3   5   2      361.41      414.51     25.84 o 
  -2   5   2     1346.94     1460.34     69.20 o 
  -1   5   2      843.72      784.81     26.92 o 
   0   5   2      102.01       93.14     16.25 o 
   1   5   2     2371.09     2368.30     72.33 o 
   2   5   2     2124.51     2101.41    103.50 o 
   3   5   2      274.81      375.72     27.24 o 
   4   5   2      130.73      114.27     28.33 o 
   5   5   2        3.44       12.99     30.10 o 
   6   5   2       22.30       17.51     32.45 o 
   7   5   2      654.03      650.43     47.52 o 
   8   5   2      231.04      200.94     44.44 o 
   9   5   2      101.34       91.87     45.35 o 
  10   5   2       57.38       55.44     46.52 o 
  11   5   2       26.16       61.19     51.82 o 
  12   5   2        4.85       19.14     52.91 o 
  13   5   2        1.71       18.28     55.71 o 
 -13   6   2       82.25       61.96     55.26 o 
 -12   6   2      157.67      170.17     53.95 o 
 -11   6   2      585.63      573.86     56.30 o 
 -10   6   2      603.98      549.96     52.91 o 
  -9   6   2       61.62       86.03     44.80 o 
  -8   6   2       27.48       42.63     44.58 o 
  -7   6   2    10455.92    10037.81    217.50 o 
  -6   6   2     5967.95     6284.44    178.27 o 
  -5   6   2      122.75      186.37     30.73 o 
  -4   6   2     1722.66     1734.10     73.99 o 
  -3   6   2    11313.04    11236.17    222.80 o 
  -2   6   2      663.92      589.70     34.26 o 
  -1   6   2      442.77      497.74     28.99 o 
   0   6   2     2733.58     2396.09     79.23 o 
   1   6   2     6706.75     6621.04    120.45 o 
   2   6   2     8502.43     8464.37    195.06 o 
   3   6   2      543.49      455.33     30.23 o 
   4   6   2     6802.88     6362.87    190.49 o 
   5   6   2     8834.64     8573.58    210.99 o 
   6   6   2     1431.48     1494.65     69.65 o 
   7   6   2      888.88      895.27     51.86 o 
   8   6   2      607.64      643.42     52.27 o 
   9   6   2      788.75      903.51     58.79 o 
  10   6   2        0.99      -22.81     46.48 o 
  11   6   2      199.07      185.69     53.49 o 
  12   6   2      528.17      600.56     66.17 o 
  13   6   2      499.78      514.07     69.51 o 
 -13   7   2     1032.31     1078.47     77.75 o 
 -12   7   2     1377.80     1268.82     75.94 o 
 -11   7   2      516.26      486.46     58.15 o 
 -10   7   2      963.85     1016.69     60.60 o 
  -9   7   2     5658.92     5438.59    140.11 o 
  -8   7   2     5644.92     5680.67    153.06 o 
  -7   7   2      799.16      770.09     49.92 o 
  -6   7   2     3485.64     3511.02    144.14 o 
  -5   7   2     7077.65     7186.64    195.46 o 
  -4   7   2    11180.37    11288.71    236.74 o 
  -3   7   2       38.69       41.73     26.79 o 
  -2   7   2     3170.08     3309.72    133.51 o 
  -1   7   2    13750.33    13753.01    176.58 o 
   0   7   2    11142.14    11033.66    345.20 o 
   1   7   2      852.87      979.82     35.49 o 
   2   7   2     7570.78     8057.42    205.60 o 
   3   7   2     5914.42     5804.45    181.71 o 
   4   7   2     3027.59     3145.44    141.29 o 
   5   7   2      411.58      390.16     39.46 o 
   6   7   2     6152.00     5914.97    165.50 o 
   7   7   2     4229.54     4073.33    138.44 o 
   8   7   2     2302.98     2410.19    104.50 o 
   9   7   2     1096.75      982.66     60.64 o 
  10   7   2     1615.98     1607.84     73.18 o 
  11   7   2      680.16      692.29     66.03 o 
  12   7   2      210.77      269.87     58.52 o 
 -13   8   2       32.85       28.87     57.34 o 
 -12   8   2      491.15      506.33     64.90 o 
 -11   8   2      602.21      533.26     58.79 o 
 -10   8   2      549.85      562.54     54.58 o 
  -9   8   2       11.14      -47.38     47.38 o 
  -8   8   2      844.93      823.94     53.81 o 
  -7   8   2     4406.29     4218.65    138.89 o 
  -6   8   2       79.25       81.10     41.68 o 
  -5   8   2      404.50      387.35     42.04 o 
  -4   8   2      932.24      917.72     41.14 o 
  -3   8   2     5556.50     5567.03    171.98 o 
  -2   8   2        3.62       33.31     28.96 o 
  -1   8   2     1103.77     1187.74    116.69 o 
   0   8   2     5058.47     4826.28    149.82 o 
   1   8   2     1325.23     1339.70     49.03 o 
   2   8   2      492.00      448.22     34.89 o 
   3   8   2     1190.12     1193.96     52.50 o 
   4   8   2      368.71      395.86     40.60 o 
   5   8   2     1519.83     1380.42     68.84 o 
   6   8   2       91.31       62.00     40.55 o 
   7   8   2       34.80       67.30     45.17 o 
   8   8   2      155.68      139.80     50.42 o 
   9   8   2     1070.68     1024.25     64.72 o 
  10   8   2       77.01       98.16     48.79 o 
  11   8   2        0.74       24.30     53.45 o 
  12   8   2      369.60      513.80     64.13 o 
 -12   9   2      332.61      390.70     63.99 o 
 -11   9   2      294.56      295.89     57.61 o 
 -10   9   2      243.94      250.90     53.27 o 
  -9   9   2      424.72      403.51     52.59 o 
  -8   9   2       35.50       44.03     43.08 o 
  -7   9   2      410.86      384.50     50.69 o 
  -6   9   2        5.12       17.29     41.41 o 
  -5   9   2     1953.90     1866.30    104.95 o 
  -4   9   2      376.21      430.39     40.87 o 
  -3   9   2     1854.53     1936.94    103.86 o 
  -2   9   2      152.15      221.53     35.66 o 
  -1   9   2     6449.53     6033.13    128.51 o 
   0   9   2     1375.91     1381.35     43.59 o 
   1   9   2      850.93      916.42     69.45 o 
   2   9   2        1.33       13.35     34.30 o 
   3   9   2      444.90      410.43     41.27 o 
   4   9   2     1784.60     1842.00     81.19 o 
   5   9   2     1625.17     1538.87     78.52 o 
   6   9   2      114.52      131.47     42.32 o 
   7   9   2     1379.90     1414.95     73.13 o 
   8   9   2        5.49       -3.98     48.92 o 
   9   9   2       87.67      127.81     50.60 o 
  10   9   2      505.01      511.13     57.34 o 
  11   9   2       24.48       26.38     55.67 o 
 -12  10   2       25.14      -13.49     53.72 o 
 -11  10   2     1164.49     1094.81     75.94 o 
 -10  10   2      542.57      597.75     59.33 o 
  -9  10   2        8.78       32.90     44.53 o 
  -8  10   2      424.27      359.88     50.78 o 
  -7  10   2     1674.86     1698.71     86.30 o 
  -6  10   2     4220.85     4079.31    132.51 o 
  -5  10   2       98.25       91.33     43.17 o 
  -4  10   2     3476.38     3454.18    131.20 o 
  -3  10   2     1124.58     1103.41     61.59 o 
  -2  10   2     9701.63     9181.19    202.71 o 
  -1  10   2        5.58       12.37     27.14 o 
   0  10   2    11358.36    10671.36    157.68 o 
   1  10   2     7338.73     7216.11    133.33 o 
   2  10   2      502.38      498.96     44.80 o 
   3  10   2      132.71      174.19     42.13 o 
   4  10   2     6818.25     6508.83    168.04 o 
   5  10   2     3274.03     3179.06    122.65 o 
   6  10   2        4.59       -2.94     43.76 o 
   7  10   2      441.70      417.72     52.54 o 
   8  10   2      839.80      971.71     62.91 o 
   9  10   2     1230.96     1212.43     71.05 o 
  10  10   2      119.70      135.00     56.16 o 
  11  10   2      507.17      526.65     62.45 o 
 -11  11   2       77.54       40.73     54.58 o 
 -10  11   2       71.91       58.43     54.81 o 
  -9  11   2      372.53      375.59     55.71 o 
  -8  11   2      723.33      788.87     58.11 o 
  -7  11   2      172.83      114.73     45.30 o 
  -6  11   2      467.59      505.97     53.13 o 
  -5  11   2     6737.18     6597.62    154.01 o 
  -4  11   2     1617.84     1597.74     78.34 o 
  -3  11   2        4.89       41.27     40.60 o 
  -2  11   2       15.77        8.33     38.56 o 
  -1  11   2     5099.38     4870.41    118.80 o 
   0  11   2     2278.22     2156.65     77.80 o 
   1  11   2       21.98       45.50     29.35 o 
   2  11   2     1540.24     1624.31     74.31 o 
   3  11   2     3080.23     2995.41    120.43 o 
   4  11   2     2070.77     2043.34     96.13 o 
   5  11   2      301.10      287.47     48.56 o 
   6  11   2     1473.94     1521.85     76.71 o 
   7  11   2      704.76      657.54     58.61 o 
   8  11   2      161.96      206.96     53.99 o 
   9  11   2       64.09       52.05     55.26 o 
  10  11   2      513.38      484.02     62.82 o 
 -10  12   2       11.79       14.89     54.08 o 
  -9  12   2        3.71        7.47     51.95 o 
  -8  12   2       17.03       93.64     49.10 o 
  -7  12   2       16.13      -13.80     44.58 o 
  -6  12   2      286.58      327.16     50.78 o 
  -5  12   2       86.62       65.67     44.67 o 
  -4  12   2       38.28       -0.95     44.94 o 
  -3  12   2        9.98       24.98     42.90 o 
  -2  12   2       16.26       29.51     43.67 o 
  -1  12   2      108.67       91.80     32.24 o 
   0  12   2      143.29      173.85     33.77 o 
   1  12   2       27.85        8.23     30.40 o 
   2  12   2       59.83       76.21     45.03 o 
   3  12   2       22.70       12.72     45.75 o 
   4  12   2      281.26      309.56     51.55 o 
   5  12   2       29.25       29.73     47.43 o 
   6  12   2        8.16       36.07     46.75 o 
   7  12   2        3.66        1.31     50.33 o 
   8  12   2       62.17       42.86     53.72 o 
   9  12   2        0.16      -25.34     53.31 o 
  10  12   2        2.08       -4.21     56.25 o 
 -10  13   2      208.91      233.34     61.59 o 
  -9  13   2      273.70      342.19     59.65 o 
  -8  13   2      916.16     1020.86     68.79 o 
  -7  13   2      393.00      419.12     56.03 o 
  -6  13   2      644.66      749.99     64.45 o 
  -5  13   2     2666.22     2712.19     88.79 o 
  -4  13   2      103.89      118.62     46.30 o 
  -3  13   2       93.35      106.94     49.38 o 
  -2  13   2     2333.93     2004.65     96.94 o 
  -1  13   2     1418.75     1505.61    144.30 o 
   0  13   2      517.87      596.69     37.97 o 
   1  13   2       27.53       27.62     32.01 o 
   2  13   2      901.54      864.31     58.38 o 
   3  13   2     1813.27     1880.51     82.55 o 
   4  13   2     1010.76     1037.24     64.58 o 
   5  13   2      385.25      451.84     55.44 o 
   6  13   2      826.13      762.17     64.08 o 
   7  13   2     1059.53      970.49     69.42 o 
   8  13   2      156.83      167.63     56.44 o 
   9  13   2        5.61       70.78     54.58 o 
  -9  14   2       22.81       43.63     54.99 o 
  -8  14   2      234.43      242.67     60.19 o 
  -7  14   2      487.09      501.81     62.86 o 
  -6  14   2      461.27      522.94     61.91 o 
  -5  14   2        9.47       -1.81     49.56 o 
  -4  14   2      378.65      419.53     55.17 o 
  -3  14   2      658.25      629.20     56.39 o 
  -2  14   2     1804.44     1678.89     79.61 o 
  -1  14   2      363.07      370.10     36.82 o 
   0  14   2     1177.47     1234.12     47.30 o 
   1  14   2     1559.08     1661.05     55.46 o 
   2  14   2      282.65      293.31     51.50 o 
   3  14   2       15.34       22.85     47.61 o 
   4  14   2     1463.64     1502.30     74.49 o 
   5  14   2     1101.05     1147.49     71.19 o 
   6  14   2       36.86       88.16     51.86 o 
   7  14   2        6.81       -3.94     51.82 o 
   8  14   2      639.44      657.72     67.98 o 
  -8  15   2       22.26       49.51     56.66 o 
  -7  15   2        1.70       84.36     54.40 o 
  -6  15   2       21.03       38.51     51.86 o 
  -5  15   2      170.85      172.34     54.53 o 
  -4  15   2       48.24       63.18     52.09 o 
  -3  15   2       43.06        5.61     49.60 o 
  -2  15   2       68.47        6.34     50.10 o 
  -1  15   2      314.22      282.74     38.69 o 
   0  15   2       12.55       32.39     35.63 o 
   1  15   2        8.12       22.80     45.80 o 
   2  15   2       81.62       88.93     50.69 o 
   3  15   2      354.06      373.73     57.30 o 
   4  15   2      209.39      233.89     58.25 o 
   5  15   2      193.78      170.80     56.44 o 
   6  15   2        1.16      -31.63     52.72 o 
   7  15   2       82.19       51.86     55.98 o 
  -6  16   2      136.81      177.99     60.69 o 
  -5  16   2       30.31       37.43     54.67 o 
  -4  16   2       83.93      128.89     56.48 o 
  -3  16   2      278.89      328.75     60.51 o 
  -2  16   2      150.25      180.26     55.35 o 
  -1  16   2        0.90      -12.10     37.98 o 
   0  16   2      353.17      390.58     42.69 o 
   1  16   2      203.84      275.94     39.70 o 
   2  16   2       84.31      125.54     54.94 o 
   3  16   2      111.01      156.86     56.39 o 
   4  16   2       50.69       68.02     55.71 o 
   5  16   2      163.06      231.99     60.28 o 
  -4  17   2      341.25      348.30     62.18 o 
  -3  17   2        0.04      -34.98     52.00 o 
  -2  17   2      291.81      332.09     61.10 o 
  -1  17   2     1005.29     1095.85     72.18 o 
   0  17   2      308.03      305.75     44.18 o 
   1  17   2        0.58       -4.62     38.89 o 
   2  17   2      694.27      717.27     69.79 o 
   3  17   2      816.98      829.15     74.40 o 
 -14   1   3      476.70      470.52     45.53 o 
 -13   1   3      460.52      419.24     40.40 o 
 -12   1   3        3.03       -3.96     33.54 o 
 -11   1   3     1844.22     1754.25    173.67 o 
 -10   1   3     3185.52     3129.96     86.40 o 
  -9   1   3     1307.67     1223.06     45.65 o 
  -8   1   3      421.51      419.16     30.57 o 
  -7   1   3     4728.02     4602.85    114.64 o 
  -6   1   3     2504.77     2516.81     96.62 o 
  -5   1   3      202.47      182.59     16.12 o 
  -4   1   3     1109.16     1253.88    105.40 o 
  -3   1   3     5427.24     5226.32     81.15 o 
   0   1   3    10216.79     9995.75     73.51 o 
   1   1   3    18092.89    18582.06    116.93 o 
   3   1   3     5753.71     6126.25    227.53 o 
   4   1   3    15605.74    17207.15    401.34 o 
   5   1   3     3806.52     3851.94    106.24 o 
   6   1   3     4567.60     4473.37    138.67 o 
   7   1   3      861.13      804.61     33.57 o 
   8   1   3     2592.78     2698.34     88.12 o 
   9   1   3     2882.47     2913.68    219.29 o 
  10   1   3      422.96      427.48     37.25 o 
  11   1   3       22.03       35.75     33.44 o 
  12   1   3      470.16      484.51     43.41 o 
  13   1   3      628.76      666.30     53.79 o 
 -14   2   3        0.30       10.73     51.28 o 
 -13   2   3      589.12      632.55     64.45 o 
 -12   2   3     2062.87     2106.48     81.78 o 
 -11   2   3      195.26      146.95     46.89 o 
 -10   2   3      505.75      489.41     49.01 o 
  -9   2   3     3413.49     3496.04    136.00 o 
  -8   2   3     5406.81     5078.44    165.23 o 
  -7   2   3     6387.10     6526.61    185.78 o 
  -6   2   3     2710.61     2703.96    121.33 o 
  -5   2   3     2914.18     3042.43    114.91 o 
  -4   2   3    14640.69    14364.68    205.74 o 
  -3   2   3     7408.01     7214.47    138.17 o 
  -2   2   3    26659.24    26120.80    224.97 o 
  -1   2   3    12557.11    13164.42    217.75 o 
   0   2   3      481.50      632.80     41.82 o 
   1   2   3    17347.92    17543.08    138.03 o 
   2   2   3      711.31      728.00     35.93 o 
   3   2   3    32006.06    31799.62    317.70 o 
   4   2   3     7843.38     8732.88    190.67 o 
   5   2   3     1378.01     1475.37     71.91 o 
   6   2   3     3470.33     3288.31    145.55 o 
   7   2   3     8755.02     8466.77    202.43 o 
   8   2   3     2835.81     2589.91    124.23 o 
   9   2   3      497.73      469.90     49.65 o 
  10   2   3     1273.91     1323.94     62.68 o 
  11   2   3     2027.32     2063.71     78.52 o 
  12   2   3      841.31      736.55     68.52 o 
  13   2   3       53.89      -20.37     53.81 o 
 -14   3   3       15.87       36.88     52.36 o 
 -13   3   3      566.29      591.82     63.40 o 
 -12   3   3       49.44       56.12     49.10 o 
 -11   3   3      260.29      301.18     47.75 o 
 -10   3   3       49.64       27.06     43.31 o 
  -9   3   3      171.76      168.13     42.36 o 
  -8   3   3        0.15      -11.45     37.07 o 
  -7   3   3       96.39       66.53     32.13 o 
  -6   3   3     2884.58     2877.61    133.55 o 
  -5   3   3     4530.33     4595.64    144.60 o 
  -4   3   3     5519.64     5731.32    144.87 o 
  -3   3   3       13.22       18.28     20.82 o 
  -2   3   3      893.64      969.08     48.15 o 
  -1   3   3      441.70      446.16     14.99 o 
   0   3   3     8586.41     8935.90    103.51 o 
   1   3   3        3.17       25.33     14.48 o 
   2   3   3     1114.99     1214.60     59.69 o 
   3   3   3       29.40       67.43     21.99 o 
   4   3   3     2677.13     2530.67    123.73 o 
   5   3   3       25.85       31.45     27.88 o 
   6   3   3     1974.94     1769.22     97.48 o 
   7   3   3       84.13      116.63     39.42 o 
   8   3   3     1070.17     1088.70     59.51 o 
   9   3   3      102.34       84.81     45.30 o 
  10   3   3        1.89      -24.26     43.85 o 
  11   3   3       75.44       66.30     51.59 o 
  12   3   3       51.38       -8.15     53.09 o 
  13   3   3      150.26      130.88     56.34 o 
 -14   4   3        0.67        4.66     51.86 o 
 -13   4   3      319.18      380.29     61.28 o 
 -12   4   3        3.50      -18.15     48.02 o 
 -11   4   3     1137.18     1239.76     65.44 o 
 -10   4   3       33.59       12.99     42.09 o 
  -9   4   3      817.15      810.01     52.18 o 
  -8   4   3     6173.25     6134.55    172.97 o 
  -7   4   3      319.62      348.88     35.66 o 
  -6   4   3      197.86      277.20     30.68 o 
  -5   4   3     3228.37     3200.42    132.74 o 
  -4   4   3    18939.92    20342.19    275.70 o 
  -3   4   3     1095.62     1079.78     50.05 o 
  -2   4   3      792.00      789.87     41.46 o 
  -1   4   3    10836.26    10877.45    141.22 o 
   0   4   3     5032.78     5262.39    171.48 o 
   1   4   3      148.41      182.51     16.01 o 
   2   4   3    10805.14    11139.18    199.54 o 
   3   4   3       92.56      106.17     23.94 o 
   4   4   3     4308.52     4366.15    152.11 o 
   5   4   3      837.44      948.90     50.82 o 
   6   4   3      544.53      552.68     38.92 o 
   7   4   3      841.83      890.83     50.10 o 
   8   4   3     1285.10     1291.18     57.79 o 
   9   4   3      282.34      335.76     48.74 o 
  10   4   3      680.55      642.46     55.76 o 
  11   4   3     1041.50     1060.00     69.02 o 
  12   4   3        0.56      -26.25     52.14 o 
  13   4   3        1.09      -18.37     55.44 o 
 -14   5   3      906.03      936.27     73.45 o 
 -13   5   3      490.66      470.04     62.68 o 
 -12   5   3        1.06      -32.31     46.07 o 
 -11   5   3     1414.33     1402.69     66.48 o 
 -10   5   3     2780.00     2846.65    106.62 o 
  -9   5   3     1973.68     2011.66     90.74 o 
  -8   5   3        7.93       25.12     39.74 o 
  -7   5   3    15991.93    15750.12    271.99 o 
  -6   5   3     2075.79     1706.50     93.64 o 
  -5   5   3    12766.31    13027.29    258.19 o 
  -4   5   3    12103.99    12667.86    233.34 o 
  -3   5   3    20144.13    21275.52    278.51 o 
  -2   5   3    21207.24    20986.96    265.20 o 
  -1   5   3      657.69      667.12     25.38 o 
   0   5   3      130.03      125.97     15.77 o 
   1   5   3     5305.81     5110.08    118.89 o 
   2   5   3    18283.81    18105.92    266.47 o 
   3   5   3     3465.62     3636.92    145.50 o 
   4   5   3     2366.58     2635.57    120.38 o 
   5   5   3    10429.86    10451.55    227.28 o 
   6   5   3     3290.48     2991.20    134.50 o 
   7   5   3       26.18       39.87     39.96 o 
   8   5   3     1732.62     2012.93     94.63 o 
   9   5   3      778.85      728.68     53.58 o 
  10   5   3     1389.11     1412.83     70.83 o 
  11   5   3        3.67      -16.65     49.74 o 
  12   5   3      893.22      946.82     71.32 o 
  13   5   3      441.69      496.60     65.53 o 
 -14   6   3       13.20      -13.71     56.30 o 
 -13   6   3      663.90      632.78     66.62 o 
 -12   6   3      480.12      421.93     59.65 o 
 -11   6   3      356.93      346.08     50.96 o 
 -10   6   3       76.31       48.24     44.44 o 
  -9   6   3      980.80      985.47     56.30 o 
  -8   6   3     4691.95     4674.71    149.75 o 
  -7   6   3       42.73       32.04     39.46 o 
  -6   6   3     5669.33     5554.32    172.70 o 
  -5   6   3     2546.56     2622.58    124.28 o 
  -4   6   3    11722.86    11934.71    246.92 o 
  -3   6   3     1030.24      946.09     56.44 o 
  -2   6   3     7324.00     7330.60    183.02 o 
  -1   6   3    12933.79    12718.81    253.53 o 
   0   6   3      317.82      329.09     18.66 o 
   1   6   3     6048.68     6387.73    137.60 o 
   2   6   3     3503.49     3504.86    139.30 o 
   3   6   3     7686.46     7294.48    202.07 o 
   4   6   3     1072.34     1107.66     54.76 o 
   5   6   3      157.79      188.58     35.26 o 
   6   6   3      215.37      187.68     39.51 o 
   7   6   3     3190.19     3309.94    126.22 o 
   8   6   3     2047.40     1994.28     92.41 o 
   9   6   3      158.88      168.49     45.39 o 
  10   6   3      204.41      235.11     48.38 o 
  11   6   3     1826.35     1849.33     82.28 o 
  12   6   3      149.08      227.78     57.70 o 
 -13   7   3        0.11       -9.82     53.81 o 
 -12   7   3       43.34       49.47     52.68 o 
 -11   7   3      360.42      334.09     53.95 o 
 -10   7   3      236.22      304.71     48.79 o 
  -9   7   3       38.37       -1.04     47.34 o 
  -8   7   3        1.51       10.54     44.53 o 
  -7   7   3       56.32       48.79     39.87 o 
  -6   7   3      803.98      740.72     44.62 o 
  -5   7   3      345.59      363.46     36.79 o 
  -4   7   3     2484.30     2762.11    125.86 o 
  -3   7   3       84.53       49.38     28.47 o 
  -2   7   3      458.03      441.93     30.28 o 
  -1   7   3     6077.11     5682.64    127.23 o 
   0   7   3      432.76      439.83     43.06 o 
   1   7   3       81.50       30.90     19.12 o 
   2   7   3      295.53      328.70     31.32 o 
   3   7   3      220.90      259.23     31.82 o 
   4   7   3       36.72       30.05     31.77 o 
   5   7   3     3229.28     3226.81    137.63 o 
   6   7   3      360.25      341.78     44.22 o 
   7   7   3      399.71      417.54     49.19 o 
   8   7   3       79.20       41.82     47.11 o 
   9   7   3       26.96       53.99     46.57 o 
  10   7   3        0.28       21.13     48.56 o 
  11   7   3       35.12       46.98     55.21 o 
  12   7   3        2.32       60.83     55.67 o 
 -13   8   3      468.56      515.43     65.53 o 
 -12   8   3      516.26      615.27     62.50 o 
 -11   8   3      987.77     1040.14     67.16 o 
 -10   8   3      649.80      645.81     57.97 o 
  -9   8   3     3555.56     3484.27    109.79 o 
  -8   8   3     3808.65     3475.63    125.50 o 
  -7   8   3     1513.88     1531.40     76.66 o 
  -6   8   3       96.93      154.28     41.09 o 
  -5   8   3     9427.60     8836.56    210.49 o 
  -4   8   3     2717.27     2793.20    127.81 o 
  -3   8   3        1.83       -4.34     29.51 o 
  -2   8   3      311.50      295.84     33.76 o 
  -1   8   3    22877.89    22312.00    381.97 o 
   0   8   3    12288.74    12597.86    331.89 o 
   1   8   3      217.16      220.77     23.05 o 
   2   8   3     4287.67     3889.14    152.83 o 
   3   8   3     3563.89     3600.40    145.82 o 
   4   8   3     7184.68     6956.28    186.01 o 
   5   8   3        0.47        5.70     38.47 o 
   6   8   3     1426.49     1410.65     66.84 o 
   7   8   3     1636.69     1792.44     88.75 o 
   8   8   3     3722.42     3647.06    114.64 o 
   9   8   3      109.75       72.46     48.38 o 
  10   8   3     1326.56     1284.30     71.87 o 
  11   8   3      975.96     1152.83     73.59 o 
  12   8   3       45.81       45.30     57.43 o 
 -12   9   3        0.68        9.05     52.54 o 
 -11   9   3     1115.76     1112.86     71.64 o 
 -10   9   3     1706.63     1619.78     74.36 o 
  -9   9   3      101.62       84.45     46.21 o 
  -8   9   3        7.55       64.81     43.17 o 
  -7   9   3     2581.59     2518.27    109.88 o 
  -6   9   3     5984.23     5922.34    161.30 o 
  -5   9   3     2778.30     2487.08    123.05 o 
  -4   9   3     1188.58     1204.33     54.85 o 
  -3   9   3     2848.34     2727.85    132.01 o 
  -2   9   3     6888.66     6692.16    186.55 o 
  -1   9   3      418.47      465.20     27.68 o 
   0   9   3     1160.41     1152.43     41.73 o 
   1   9   3     7478.89     7115.42    150.52 o 
   2   9   3     7104.16     6951.62    187.82 o 
   3   9   3      109.43       90.20     37.25 o 
   4   9   3      692.66      737.73     49.51 o 
   5   9   3     3763.78     3784.32    135.73 o 
   6   9   3     1112.57     1051.50     58.74 o 
   7   9   3       52.17       76.98     47.20 o 
   8   9   3     2181.78     2290.17     85.04 o 
   9   9   3      538.15      566.71     58.79 o 
  10   9   3      137.59      151.88     55.62 o 
  11   9   3       19.11       63.13     53.81 o 
 -12  10   3       30.80       52.00     54.04 o 
 -11  10   3        2.60       -1.72     52.54 o 
 -10  10   3       68.96        9.05     51.50 o 
  -9  10   3       23.40        2.49     43.85 o 
  -8  10   3      131.62      148.62     44.94 o 
  -7  10   3        1.60       -1.81     42.72 o 
  -6  10   3       71.25       74.67     44.94 o 
  -5  10   3       80.70       79.06     43.85 o 
  -4  10   3        2.70       -0.50     39.15 o 
  -3  10   3      225.81      231.49     40.78 o 
  -2  10   3        2.20        2.72     39.19 o 
  -1  10   3      493.22      480.69     40.80 o 
   0  10   3        0.22       25.97     28.43 o 
   1  10   3      680.61      658.86     33.34 o 
   2  10   3      193.25      200.67     40.46 o 
   3  10   3       52.53       80.47     40.10 o 
   4  10   3       18.64       27.24     44.80 o 
   5  10   3        1.69      -14.44     47.34 o 
   6  10   3       42.88       78.84     45.39 o 
   7  10   3      585.69      576.84     56.75 o 
   8  10   3        0.87      -30.59     47.84 o 
   9  10   3       36.53        7.56     51.59 o 
  10  10   3      167.28      150.84     56.66 o 
  11  10   3       60.36       32.45     54.99 o 
 -11  11   3        1.74      -21.04     52.36 o 
 -10  11   3      915.94      985.65     71.14 o 
  -9  11   3      206.90      197.82     53.40 o 
  -8  11   3      266.72      289.19     52.91 o 
  -7  11   3       33.67       42.36     44.44 o 
  -6  11   3      562.50      562.99     52.86 o 
  -5  11   3     1025.72     1030.72     59.42 o 
  -4  11   3       66.46       90.51     45.12 o 
  -3  11   3     1333.46     1372.18     74.58 o 
  -2  11   3      718.04      704.06     48.65 o 
  -1  11   3     2539.35     2721.63     86.13 o 
   0  11   3      916.93      966.89     40.69 o 
   1  11   3     1060.65     1038.67     39.12 o 
   2  11   3      609.51      599.92     49.38 o 
   3  11   3       71.32       99.88     44.44 o 
   4  11   3     1447.65     1558.55     71.55 o 
   5  11   3     2560.08     2632.77    100.11 o 
   6  11   3      170.40      240.68     49.87 o 
   7  11   3      101.48      106.81     50.96 o 
   8  11   3       35.89       -7.15     50.64 o 
   9  11   3      859.00     1022.21     71.05 o 
  10  11   3       12.71        1.54     53.95 o 
 -11  12   3      476.00      571.00     67.43 o 
 -10  12   3        7.11        1.27     52.27 o 
  -9  12   3     1980.98     2227.54     87.53 o 
  -8  12   3      589.22      580.69     59.33 o 
  -7  12   3      192.46      258.60     49.24 o 
  -6  12   3       80.22       87.21     45.48 o 
  -5  12   3     1511.99     1627.57     79.79 o 
  -4  12   3     3945.69     3928.47    123.37 o 
  -3  12   3      276.00      279.32     48.29 o 
  -2  12   3      779.44      774.98     55.21 o 
  -1  12   3     2806.23     2751.66     99.59 o 
   0  12   3     4980.77     4914.63    100.05 o 
   1  12   3        5.75       -4.49     31.45 o 
   2  12   3      476.95      505.34     51.28 o 
   3  12   3     3135.54     3399.33    109.66 o 
   4  12   3     2483.94     2357.11     93.64 o 
   5  12   3        0.22      -25.57     46.39 o 
   6  12   3     2105.59     2180.70     79.79 o 
   7  12   3     1148.12     1293.85     71.69 o 
   8  12   3      659.29      654.91     66.71 o 
   9  12   3       33.51       79.88     53.54 o 
 -10  13   3      388.22      399.84     59.78 o 
  -9  13   3       10.79       54.08     55.03 o 
  -8  13   3       55.44       96.85     52.09 o 
  -7  13   3      292.33      238.82     55.85 o 
  -6  13   3     2102.82     2125.03     82.32 o 
  -5  13   3        1.33       -8.37     49.69 o 
  -4  13   3      252.51      302.81     50.19 o 
  -3  13   3     1440.12     1394.99     77.12 o 
  -2  13   3      311.39      285.07     50.96 o 
  -1  13   3      567.94      593.80     38.50 o 
   0  13   3      319.24      341.68     39.49 o 
   1  13   3     1403.06     1327.60     45.20 o 
   2  13   3      456.60      452.25     51.86 o 
   3  13   3      309.79      332.18     51.19 o 
   4  13   3      201.16      167.90     49.87 o 
   5  13   3      945.84      840.46     64.22 o 
   6  13   3      229.22      233.30     55.53 o 
   7  13   3       96.22      103.86     53.99 o 
   8  13   3       19.48       25.21     52.63 o 
   9  13   3      244.37      237.78     61.23 o 
  -9  14   3        8.21       40.37     54.22 o 
  -8  14   3      294.22      305.12     59.20 o 
  -7  14   3       50.80       69.83     52.72 o 
  -6  14   3        6.03       23.62     49.51 o 
  -5  14   3       59.80       86.26     52.41 o 
  -4  14   3      673.27      669.12     61.05 o 
  -3  14   3       17.50        0.68     45.21 o 
  -2  14   3      679.37      635.72     58.29 o 
  -1  14   3      153.51      139.76     35.16 o 
   0  14   3        9.70       25.03     32.53 o 
   1  14   3      203.20      209.79     36.65 o 
   2  14   3      311.22      332.73     50.82 o 
   3  14   3      101.81      107.26     47.25 o 
   4  14   3      100.79       74.99     53.13 o 
   5  14   3        1.51       20.55     53.58 o 
   6  14   3       42.09       63.68     51.64 o 
   7  14   3      120.09      184.33     50.10 o 
   8  14   3       40.15       77.34     58.52 o 
  -8  15   3       16.43      -15.03     54.94 o 
  -7  15   3      684.05      679.76     67.89 o 
  -6  15   3      965.44     1001.40     71.37 o 
  -5  15   3      238.94      238.41     54.90 o 
  -4  15   3      468.75      449.49     60.15 o 
  -3  15   3      836.84      914.23     66.62 o 
  -2  15   3      465.57      569.10     59.78 o 
  -1  15   3      148.36      161.18     37.26 o 
   0  15   3      623.15      672.37     44.16 o 
   1  15   3     2081.41     2121.10     59.32 o 
   2  15   3      530.96      606.03     60.24 o 
   3  15   3        4.96        2.67     51.14 o 
   4  15   3      541.51      625.00     64.94 o 
   5  15   3      776.62      870.92     72.09 o 
   6  15   3      210.43      178.04     57.97 o 
  -6  16   3       75.34       23.67     57.61 o 
  -5  16   3      562.80      638.57     66.12 o 
  -4  16   3      559.28      524.07     64.85 o 
  -3  16   3       61.42       65.71     51.68 o 
  -2  16   3       72.98      130.88     53.86 o 
  -1  16   3      527.41      536.19     44.05 o 
   0  16   3      572.78      564.45     46.57 o 
   1  16   3      104.70       78.31     40.18 o 
   2  16   3      202.83      215.69     58.02 o 
   3  16   3      509.89      523.71     63.90 o 
   4  16   3      524.65      537.61     65.53 o 
   5  16   3       11.47       17.74     53.95 o 
  -4  17   3        1.97       45.98     55.48 o 
  -3  17   3       10.64        8.55     54.58 o 
  -2  17   3       13.38      -21.00     54.49 o 
  -1  17   3       14.87      -18.70     39.39 o 
   0  17   3       77.07       71.42     42.09 o 
   1  17   3       70.94       78.44     40.30 o 
   2  17   3       23.90        3.21     57.39 o 
 -15   0   4       73.29      106.58     59.15 o 
 -14   0   4      260.29      301.18     57.34 o 
 -13   0   4     3072.18     2948.98     92.91 o 
 -12   0   4      209.02      178.18     49.24 o 
 -11   0   4     2009.48     1978.44     96.13 o 
 -10   0   4     7825.26     7452.02    173.97 o 
  -9   0   4      182.75      181.07     38.74 o 
  -8   0   4     2433.73     2557.96    123.91 o 
  -7   0   4     2244.39     2018.00     89.74 o 
  -6   0   4    11776.37    11165.97    223.57 o 
  -5   0   4      160.41      168.94     23.04 o 
  -4   0   4      180.17      211.71     22.67 o 
  -3   0   4      301.17      386.90     22.36 o 
   0   0   4     6416.55     6465.27    103.98 o 
   1   0   4     6322.18     6396.03     91.59 o 
   2   0   4    26974.14    26854.77    271.99 o 
   3   0   4    13875.50    13495.70    215.69 o 
   4   0   4     1651.97     1748.68     93.82 o 
   5   0   4     9081.10     8904.63    222.62 o 
   6   0   4     5550.60     5968.05    182.07 o 
   7   0   4     1581.70     1702.88     81.42 o 
   8   0   4      597.27      586.80     47.93 o 
   9   0   4     6656.76     6405.55    156.32 o 
  10   0   4     1373.94     1231.84     70.65 o 
  11   0   4      100.41      160.34     48.97 o 
  12   0   4      323.44      287.43     59.01 o 
  13   0   4      717.46      757.60     69.42 o 
 -15   1   4       43.96       29.65     38.96 o 
 -14   1   4      329.45      328.78     42.00 o 
 -13   1   4      133.83       94.45     37.63 o 
 -12   1   4     1255.37     1199.31     46.70 o 
 -11   1   4     1466.38     1592.36    144.35 o 
 -10   1   4      442.24      412.97     35.50 o 
  -9   1   4      334.63      285.21     29.33 o 
  -8   1   4      511.93      491.47     27.39 o 
  -7   1   4     9727.68     9329.98     25.90 o 
  -6   1   4     4251.22     4514.70    107.69 o 
  -5   1   4     4273.72     4300.56     94.90 o 
  -4   1   4     2828.65     2896.76     74.41 o 
  -3   1   4     6357.83     6625.89    133.60 o 
  -2   1   4       26.44       38.38     12.80 o 
  -1   1   4     1025.28      964.19     32.77 o 
   0   1   4     5386.09     5609.68     56.93 o 
   1   1   4        8.72       19.15      9.95 o 
   2   1   4      435.05      440.42     21.90 o 
   3   1   4     8586.35     8660.98    126.97 o 
   4   1   4     8905.65     9022.43    142.29 o 
   5   1   4     5450.52     5658.96    239.41 o 
   6   1   4     2207.14     2336.34     78.61 o 
   7   1   4     2018.56     1965.84     69.19 o 
   8   1   4     2689.94     2474.05     81.13 o 
   9   1   4       93.27       94.80     34.01 o 
  10   1   4      378.52      399.83     37.69 o 
  11   1   4      708.49      679.69     66.78 o 
  12   1   4      264.22      336.68     42.35 o 
  13   1   4       78.29       57.25     40.85 o 
 -14   2   4        4.83      -12.36     51.73 o 
 -13   2   4       51.98       52.09     50.87 o 
 -12   2   4       98.87      107.80     50.14 o 
 -11   2   4      662.57      733.88     58.79 o 
 -10   2   4      156.68      147.76     44.58 o 
  -9   2   4     1411.06     1522.80     61.64 o 
  -8   2   4      248.93      255.88     37.56 o 
  -7   2   4      392.78      442.66     34.08 o 
  -6   2   4      309.32      261.27     28.51 o 
  -5   2   4     1002.73     1050.68     50.05 o 
  -4   2   4     2318.02     2193.87     98.34 o 
  -3   2   4      494.55      575.12     28.10 o 
  -2   2   4     5575.73     5744.21    123.46 o 
  -1   2   4      513.70      472.68     31.48 o 
   0   2   4     5908.60     5953.56    137.29 o 
   1   2   4        8.88       55.25     23.60 o 
   2   2   4     3068.08     3126.11    112.60 o 
   3   2   4      409.71      440.67     26.93 o 
   4   2   4       24.46       66.48     26.93 o 
   5   2   4       67.61       40.32     27.79 o 
   6   2   4        6.92       41.09     32.63 o 
   7   2   4       43.48       27.29     38.79 o 
   8   2   4       58.91       74.49     43.63 o 
   9   2   4      232.85      244.75     49.10 o 
  10   2   4      354.18      351.46     51.82 o 
  11   2   4       21.48       19.60     51.46 o 
  12   2   4       16.31       16.88     54.58 o 
  13   2   4       74.95      133.91     56.25 o 
 -14   3   4        8.20       12.17     51.50 o 
 -13   3   4       81.39       37.56     51.14 o 
 -12   3   4     2060.89     2249.80     80.47 o 
 -11   3   4      962.98      920.84     58.34 o 
 -10   3   4      180.34      165.68     45.53 o 
  -9   3   4     1142.84     1225.01     62.91 o 
  -8   3   4    10026.33    10472.77    222.07 o 
  -7   3   4     9222.56     9167.21    219.45 o 
  -6   3   4     1369.17     1495.06     63.09 o 
  -5   3   4    17328.60    17942.81    270.68 o 
  -4   3   4     9878.57    10290.53    192.66 o 
  -3   3   4     6797.45     6928.08    149.35 o 
  -2   3   4     3675.53     3843.84    111.15 o 
  -1   3   4     8858.76     9256.44    112.85 o 
   0   3   4    19322.02    19688.19    335.56 o 
   1   3   4       78.69       93.71     21.59 o 
   2   3   4     2594.35     2962.28    111.33 o 
   3   3   4     7710.22     7499.14    178.95 o 
   4   3   4    17997.98    18254.09    297.29 o 
   5   3   4      727.69      794.93     38.33 o 
   6   3   4      852.74      935.64     54.76 o 
   7   3   4     4538.86     4310.21    153.19 o 
   8   3   4     4262.03     4218.79    141.11 o 
   9   3   4       63.96       93.64     47.66 o 
  10   3   4      460.08      408.67     53.58 o 
  11   3   4     1002.40      997.78     68.97 o 
  12   3   4     1282.88     1235.55     77.93 o 
  13   3   4        0.41       31.14     54.49 o 
 -14   4   4      355.29      333.68     59.06 o 
 -13   4   4      604.65      634.86     61.82 o 
 -12   4   4      153.07      141.02     49.06 o 
 -11   4   4      827.57      769.68     56.03 o 
 -10   4   4     1276.18     1136.90     63.00 o 
  -9   4   4     4289.52     4147.65    139.30 o 
  -8   4   4      940.59     1001.49     47.79 o 
  -7   4   4     2221.93     2104.48    110.38 o 
  -6   4   4     6259.83     5852.47    175.19 o 
  -5   4   4     4626.60     4550.39    157.18 o 
  -4   4   4      641.41      697.14     32.68 o 
  -3   4   4     7630.19     8098.88    172.75 o 
  -2   4   4    18573.79    18599.40    239.18 o 
  -1   4   4    18892.70    19429.76    171.30 o 
   0   4   4       68.79      306.99     57.88 o 
   1   4   4     6128.12     6183.18    157.67 o 
   2   4   4    26193.29    26060.24    311.46 o 
   3   4   4     6686.59     6600.92    177.59 o 
   4   4   4     3801.26     3606.37    148.71 o 
   5   4   4     6631.95     6985.83    190.62 o 
   6   4   4     3146.49     3010.43    133.73 o 
   7   4   4     1609.82     1631.19     74.85 o 
   8   4   4      226.87      156.72     44.44 o 
   9   4   4     3297.56     3225.77    111.56 o 
  10   4   4      778.63      703.43     59.92 o 
  11   4   4      436.09      408.94     58.70 o 
  12   4   4       94.61       85.58     55.48 o 
  13   4   4      758.49      758.96     73.72 o 
 -14   5   4        1.80       18.78     54.49 o 
 -13   5   4       63.18       80.01     53.27 o 
 -12   5   4      153.71      167.50     49.10 o 
 -11   5   4      275.27      321.82     47.93 o 
 -10   5   4      633.18      661.20     51.68 o 
  -9   5   4      196.54       95.58     43.99 o 
  -8   5   4       10.03       21.04     38.38 o 
  -7   5   4      169.87      140.66     37.61 o 
  -6   5   4      267.00      328.29     32.81 o 
  -5   5   4     3393.27     3557.05    143.74 o 
  -4   5   4       53.10       68.93     27.65 o 
  -3   5   4      207.85      257.60     27.34 o 
  -2   5   4      614.71      622.42     33.49 o 
  -1   5   4     6442.60     6560.89    141.09 o 
   0   5   4     2055.98     2041.68     67.86 o 
   1   5   4     1208.46     1290.20     45.30 o 
   2   5   4     2143.46     2203.55    105.99 o 
   3   5   4       31.46       43.81     26.88 o 
   4   5   4        0.24        9.01     28.56 o 
   5   5   4      261.45      246.11     36.97 o 
   6   5   4      302.62      403.92     42.50 o 
   7   5   4       13.65       46.21     43.45 o 
   8   5   4     1262.84     1250.22     61.50 o 
   9   5   4       29.80       46.66     43.63 o 
  10   5   4       83.16       47.88     49.10 o 
  11   5   4       29.10       32.45     51.91 o 
  12   5   4      159.49      106.35     56.71 o 
 -14   6   4      464.54      511.54     65.21 o 
 -13   6   4      542.73      581.82     64.17 o 
 -12   6   4       15.75        3.12     49.74 o 
 -11   6   4      484.65      515.38     54.85 o 
 -10   6   4      818.71      887.12     58.97 o 
  -9   6   4     3400.74     3502.56    125.68 o 
  -8   6   4      173.42      197.77     43.85 o 
  -7   6   4       13.76       37.38     37.83 o 
  -6   6   4     4840.83     5058.94    165.59 o 
  -5   6   4     5157.97     4936.15    169.44 o 
  -4   6   4     1662.07     1519.41     94.09 o 
  -3   6   4    12376.60    12709.59    242.53 o 
  -2   6   4     8413.36     8505.65    195.24 o 
  -1   6   4     1420.73     1405.83     43.39 o 
   0   6   4     3971.65     4418.68    142.92 o 
   1   6   4    17664.72    17963.34    497.28 o 
   2   6   4     6627.52     6831.42    187.73 o 
   3   6   4      124.75      138.67     29.46 o 
   4   6   4       70.96      170.98     33.08 o 
   5   6   4      833.80      817.38     43.76 o 
   6   6   4     5994.31     5919.67    166.86 o 
   7   6   4       28.46       57.25     43.04 o 
   8   6   4      585.89      640.38     55.39 o 
   9   6   4       57.81       43.99     48.83 o 
  10   6   4     1439.54     1519.27     75.40 o 
  11   6   4        1.62      -14.39     54.26 o 
  12   6   4      111.45      143.19     57.52 o 
 -13   7   4       87.72       97.57     53.31 o 
 -12   7   4     1208.95     1104.85     72.41 o 
 -11   7   4      322.64      386.85     52.63 o 
 -10   7   4       58.77       72.64     44.80 o 
  -9   7   4     2059.22     2156.12     94.86 o 
  -8   7   4     4733.23     4565.41    143.15 o 
  -7   7   4     3635.69     3763.42    140.21 o 
  -6   7   4       13.30       14.80     37.83 o 
  -5   7   4     9031.51     8926.40    212.75 o 
  -4   7   4     6348.20     6160.76    183.29 o 
  -3   7   4     6753.31     6277.29    192.52 o 
  -2   7   4     5690.94     5291.10    171.89 o 
  -1   7   4     5979.52     6004.53    129.65 o 
   0   7   4    15902.13    15210.22    203.25 o 
   1   7   4      803.29      766.32     25.78 o 
   2   7   4     2832.78     2806.37    125.23 o 
   3   7   4     2956.08     2720.02    129.34 o 
   4   7   4     5226.63     4726.98    161.75 o 
   5   7   4     1090.79     1129.20     58.70 o 
   6   7   4       17.32       11.86     41.18 o 
   7   7   4     5220.31     5269.65    145.73 o 
   8   7   4      793.89      774.93     56.16 o 
   9   7   4       72.62       21.09     45.75 o 
  10   7   4      543.73      538.83     60.19 o 
  11   7   4      931.92     1033.85     71.91 o 
  12   7   4      599.40      559.37     69.42 o 
 -13   8   4       64.30       72.55     53.95 o 
 -12   8   4      255.88      243.84     55.21 o 
 -11   8   4      367.97      324.04     57.84 o 
 -10   8   4       28.16        5.25     44.17 o 
  -9   8   4      388.01      358.16     51.19 o 
  -8   8   4       22.49       14.26     42.50 o 
  -7   8   4      481.36      421.52     47.29 o 
  -6   8   4     3132.25     3024.87    128.35 o 
  -5   8   4       96.98      110.47     38.79 o 
  -4   8   4      745.63      746.42     46.39 o 
  -3   8   4      893.61      854.36     49.83 o 
  -2   8   4     4436.81     4376.78    157.31 o 
  -1   8   4       43.26       26.68     22.79 o 
   0   8   4       68.87       39.50     21.81 o 
   1   8   4      885.60      901.70     59.04 o 
   2   8   4     1749.00     1768.91     84.40 o 
   3   8   4     1885.60     2024.97    103.00 o 
   4   8   4      334.11      390.84     43.54 o 
   5   8   4       23.14       30.87     41.68 o 
   6   8   4      783.85      740.22     53.27 o 
   7   8   4      533.42      555.53     53.31 o 
   8   8   4        8.65       32.45     46.34 o 
   9   8   4      172.93      149.98     50.82 o 
  10   8   4      375.53      298.97     58.92 o 
  11   8   4        4.67       42.18     54.40 o 
 -13   9   4       87.22      172.70     60.24 o 
 -12   9   4       94.23       96.71     56.25 o 
 -11   9   4      268.70      234.61     57.02 o 
 -10   9   4      108.04      114.36     50.24 o 
  -9   9   4      631.14      747.87     56.39 o 
  -8   9   4      335.62      289.51     48.42 o 
  -7   9   4      253.90      243.53     46.12 o 
  -6   9   4        1.25       21.36     41.77 o 
  -5   9   4      400.71      431.30     46.57 o 
  -4   9   4     2474.12     2553.66    115.77 o 
  -3   9   4        7.25       27.97     36.88 o 
  -2   9   4        5.25       -0.95     34.89 o 
  -1   9   4       62.88       60.32     25.83 o 
   0   9   4     2495.05     2402.24     88.93 o 
   1   9   4       10.51       19.10     25.08 o 
   2   9   4      320.61      346.08     41.82 o 
   3   9   4      524.94      553.13     44.94 o 
   4   9   4     1817.97     1792.21     94.63 o 
   5   9   4      543.83      603.77     50.91 o 
   6   9   4     1229.38     1225.28     71.42 o 
   7   9   4      472.60      504.84     53.95 o 
   8   9   4      195.28      138.35     49.69 o 
   9   9   4       88.67       47.97     53.40 o 
  10   9   4       24.97        1.04     55.17 o 
  11   9   4      330.34      438.58     63.86 o 
 -12  10   4       23.78       32.68     55.62 o 
 -11  10   4      572.06      598.88     63.50 o 
 -10  10   4     2353.30     2489.80     89.16 o 
  -9  10   4     1363.96     1525.83     69.20 o 
  -8  10   4        5.78      -37.25     43.58 o 
  -7  10   4     1399.26     1444.01     70.96 o 
  -6  10   4     1864.49     1805.79     93.59 o 
  -5  10   4     2720.97     2680.92    118.98 o 
  -4  10   4       16.62       -1.22     41.00 o 
  -3  10   4     2989.44     2913.54    128.53 o 
  -2  10   4     4877.15     4641.44    151.88 o 
  -1  10   4     9410.31     9116.99    144.82 o 
   0  10   4        0.81      -19.47     27.88 o 
   1  10   4     4597.65     4364.18    105.46 o 
   2  10   4     3595.73     3809.58    137.81 o 
   3  10   4      562.58      555.93     47.79 o 
   4  10   4      124.30      112.01     45.08 o 
   5  10   4     4499.77     4411.54    127.94 o 
   6  10   4     3305.05     3186.48    106.62 o 
   7  10   4      109.12      112.73     51.14 o 
   8  10   4       52.78       43.36     47.84 o 
   9  10   4      825.63      758.68     69.06 o 
  10  10   4      714.88      706.55     72.14 o 
 -11  11   4       84.58       72.23     56.30 o 
 -10  11   4        3.38      -44.13     52.05 o 
  -9  11   4      375.98      334.67     57.52 o 
  -8  11   4     2155.78     2125.26     79.38 o 
  -7  11   4      415.51      469.09     52.36 o 
  -6  11   4      242.97      273.49     48.29 o 
  -5  11   4     2346.95     2121.32    103.09 o 
  -4  11   4     3142.86     3053.02    125.41 o 
  -3  11   4       33.37       -3.30     42.50 o 
  -2  11   4       12.24       11.13     39.78 o 
  -1  11   4     1029.38     1047.93     40.03 o 
   0  11   4     5911.17     5912.39    195.17 o 
   1  11   4      818.27      838.20     38.18 o 
   2  11   4      405.19      368.93     48.70 o 
   3  11   4     1223.98     1215.42     59.65 o 
   4  11   4     1663.73     1727.45     82.91 o 
   5  11   4      722.79      732.57     55.89 o 
   6  11   4      506.67      474.52     53.22 o 
   7  11   4      980.30     1034.21     66.12 o 
   8  11   4      603.80      583.81     62.09 o 
   9  11   4      100.40       48.52     56.07 o 
  10  11   4       67.01       82.37     56.03 o 
 -11  12   4       44.25       71.91     56.07 o 
 -10  12   4       55.16       33.04     51.50 o 
  -9  12   4        3.80       47.07     52.68 o 
  -8  12   4       11.72      -13.26     51.77 o 
  -7  12   4        0.59      -15.07     46.21 o 
  -6  12   4      138.17      121.65     48.61 o 
  -5  12   4       62.31       45.66     45.89 o 
  -4  12   4      172.70      205.42     50.37 o 
  -3  12   4      133.05      173.83     48.74 o 
  -2  12   4      145.04      125.32     44.99 o 
  -1  12   4      328.56      312.23     35.87 o 
   0  12   4      556.53      492.86     37.49 o 
   1  12   4       28.07       39.00     33.47 o 
   2  12   4        4.02       33.58     43.22 o 
   3  12   4      139.00       79.65     45.89 o 
   4  12   4       56.95       10.54     45.75 o 
   5  12   4        8.98       31.50     45.66 o 
   6  12   4       18.61       27.70     50.46 o 
   7  12   4        0.87        0.36     52.91 o 
   8  12   4        1.29        8.78     52.59 o 
   9  12   4        0.68      -22.27     53.18 o 
 -10  13   4       22.02       29.15     57.02 o 
  -9  13   4      286.02      303.76     60.46 o 
  -8  13   4      920.45      899.70     69.15 o 
  -7  13   4     1326.07     1289.18     73.68 o 
  -6  13   4        0.31       31.14     49.19 o 
  -5  13   4      726.10      743.39     59.87 o 
  -4  13   4     1818.84     1753.11     80.65 o 
  -3  13   4       10.28       15.75     45.21 o 
  -2  13   4      247.25      213.57     49.19 o 
  -1  13   4     1719.44     1685.69     82.82 o 
   0  13   4     1127.97     1086.37     44.24 o 
   1  13   4      190.61      181.70     34.29 o 
   2  13   4      270.23      325.08     49.87 o 
   3  13   4      976.76     1003.30     62.18 o 
   4  13   4      799.02      872.37     62.50 o 
   5  13   4      485.84      572.41     59.38 o 
   6  13   4      710.64      815.21     67.16 o 
   7  13   4      508.21      500.95     64.13 o 
   8  13   4      155.54      140.43     55.30 o 
  -9  14   4      375.79      423.92     64.81 o 
  -8  14   4        1.77        2.40     52.63 o 
  -7  14   4      382.80      450.30     59.60 o 
  -6  14   4      749.17      712.57     64.31 o 
  -5  14   4     2073.27     1996.14     82.91 o 
  -4  14   4       38.99       30.10     50.42 o 
  -3  14   4     1187.41     1309.01     62.95 o 
  -2  14   4      930.19      886.53     60.69 o 
  -1  14   4      734.53      710.96     42.45 o 
   0  14   4      246.15      235.61     36.17 o 
   1  14   4      945.94      980.89     44.02 o 
   2  14   4     2416.72     2347.83     82.46 o 
   3  14   4      229.83      201.03     52.45 o 
   4  14   4        3.26       -0.86     50.19 o 
   5  14   4     1228.77     1247.05     74.99 o 
   6  14   4      813.32      880.38     69.51 o 
   7  14   4        0.52       -0.36     53.18 o 
  -8  15   4       83.68      124.91     56.98 o 
  -7  15   4        3.78      -44.26     52.77 o 
  -6  15   4        5.60       -6.29     52.41 o 
  -5  15   4       14.59      -12.36     52.72 o 
  -4  15   4      424.35      354.22     61.59 o 
  -3  15   4        0.31       -0.09     51.14 o 
  -2  15   4        9.49       57.16     49.38 o 
  -1  15   4      304.84      278.71     38.73 o 
   0  15   4      229.50      251.28     38.50 o 
   1  15   4      181.94      192.38     39.19 o 
   2  15   4       24.99       17.88     52.18 o 
   3  15   4      262.61      218.77     57.52 o 
   4  15   4       19.27       74.45     53.45 o 
   5  15   4       44.94       57.70     55.35 o 
   6  15   4       72.03       43.58     56.66 o 
  -6  16   4      217.00      228.77     57.88 o 
  -5  16   4      150.88      223.75     57.16 o 
  -4  16   4       10.27       35.57     53.95 o 
  -3  16   4      166.28      193.79     57.48 o 
  -2  16   4      358.21      343.09     60.33 o 
  -1  16   4      358.82      332.97     41.81 o 
   0  16   4        7.46       20.21     47.61 o 
   1  16   4      224.21      314.76     41.62 o 
   2  16   4      132.73      129.93     54.99 o 
   3  16   4       22.54       25.62     53.18 o 
   4  16   4      113.46      144.50     57.84 o 
  -3  17   4      218.01      268.37     59.60 o 
  -2  17   4       30.30       64.08     55.17 o 
  -1  17   4      396.28      475.41     45.34 o 
   0  17   4      886.76      925.70     53.84 o 
   1  17   4       99.14       83.17     41.66 o 
   2  17   4      217.16      222.84     62.23 o 
 -15   1   5        2.10       -2.63     39.12 o 
 -14   1   5      883.05      949.37     49.30 o 
 -13   1   5      392.77      411.16     40.73 o 
 -12   1   5      889.42      930.11     44.37 o 
 -11   1   5        8.04       14.60     33.37 o 
 -10   1   5     4311.77     4133.33     95.91 o 
  -9   1   5     2751.37     2850.68     90.97 o 
  -8   1   5      955.13     1007.89     35.38 o 
  -7   1   5      161.82      180.16     21.98 o 
  -6   1   5     7910.56     7278.86    133.48 o 
  -5   1   5    16672.06    16648.89    179.16 o 
  -4   1   5       81.61      116.61     15.35 o 
  -3   1   5     2565.03     2750.17     72.34 o 
  -2   1   5    17323.72    17051.19    146.18 o 
  -1   1   5    33603.47    33065.33    139.38 o 
   0   1   5     1719.98     1758.77     41.76 o 
   1   1   5     4039.47     4264.90     84.33 o 
   2   1   5    13911.52    14635.63    158.90 o 
   3   1   5    12588.56    12297.76    245.77 o 
   4   1   5      106.59      606.17    317.88 o 
   5   1   5     2062.77     1717.85    172.45 o 
   6   1   5     3572.71     3484.29    143.03 o 
   7   1   5     2854.54     2792.76     88.94 o 
   8   1   5       93.39      114.70     31.77 o 
   9   1   5     3057.04     3156.58     78.55 o 
  10   1   5     1084.47     1093.31     46.53 o 
  11   1   5       33.44       56.27     35.81 o 
  12   1   5        1.16      -10.30     36.51 o 
  13   1   5      281.56      278.97     44.27 o 
 -15   2   5      845.40      953.70     75.81 o 
 -14   2   5      175.21      198.81     56.62 o 
 -13   2   5        1.73      -27.74     48.70 o 
 -12   2   5      198.81      244.02     48.42 o 
 -11   2   5     8489.44     8531.21    161.34 o 
 -10   2   5      572.50      559.33     50.73 o 
  -9   2   5      935.88      876.67     49.56 o 
  -8   2   5     2808.40     2682.32    131.24 o 
  -7   2   5     7683.29     7513.07    196.23 o 
  -6   2   5     3629.70     3642.13    145.18 o 
  -5   2   5     7968.73     8319.14    188.68 o 
  -4   2   5    14935.78    15586.20    231.26 o 
  -3   2   5     3625.69     3788.17    116.63 o 
  -2   2   5     3807.43     4016.08    117.40 o 
  -1   2   5    12935.52    12593.20    130.67 o 
   0   2   5    13020.37    12849.24    183.58 o 
   1   2   5    10256.07    10299.90    130.24 o 
   2   2   5      280.62      296.21     24.26 o 
   3   2   5     8221.41     8626.21    192.70 o 
   4   2   5    33839.89    34520.23    409.03 o 
   5   2   5      785.08      730.04     41.91 o 
   6   2   5      210.03      322.68     38.38 o 
   7   2   5     2529.53     2654.44    119.21 o 
   8   2   5     6201.20     6416.55    154.73 o 
   9   2   5     1338.00     1403.46     66.21 o 
  10   2   5      656.00      587.79     58.11 o 
  11   2   5     1183.05     1099.06     71.37 o 
  12   2   5      746.09      719.40     67.93 o 
 -14   3   5      476.17      486.42     64.67 o 
 -13   3   5       77.08       27.02     49.42 o 
 -12   3   5      403.04      383.73     54.40 o 
 -11   3   5      246.12      255.88     52.09 o 
 -10   3   5     1535.44     1550.41     76.85 o 
  -9   3   5       50.24       40.46     39.92 o 
  -8   3   5       26.07       41.23     36.52 o 
  -7   3   5       52.44       78.29     31.23 o 
  -6   3   5     4241.56     4240.92    158.17 o 
  -5   3   5     7412.13     7545.70    187.54 o 
  -4   3   5     9054.27     9935.71    198.36 o 
  -3   3   5     6723.52     6492.17    155.23 o 
  -2   3   5     2764.73     2415.99     97.57 o 
  -1   3   5     6750.69     6941.13    104.93 o 
   0   3   5      203.24      255.96     16.26 o 
   1   3   5      164.00      156.32     16.58 o 
   2   3   5      957.14      916.09     48.65 o 
   3   3   5     9965.60     9877.83    214.29 o 
   4   3   5      714.56      797.38     39.51 o 
   5   3   5     7411.19     7485.24    192.43 o 
   6   3   5       85.96       79.88     37.70 o 
   7   3   5      707.28      732.98     49.92 o 
   8   3   5       66.94       53.27     46.93 o 
   9   3   5      630.76      557.29     56.30 o 
  10   3   5      650.53      591.23     57.02 o 
  11   3   5        0.13       37.52     52.68 o 
  12   3   5        4.25        1.81     56.03 o 
 -14   4   5       92.13       65.12     55.17 o 
 -13   4   5      127.30      171.25     54.22 o 
 -12   4   5      357.39      419.35     50.87 o 
 -11   4   5      200.22      209.58     48.83 o 
 -10   4   5     1587.20     1552.08     80.83 o 
  -9   4   5      194.92      144.05     43.17 o 
  -8   4   5     1610.30     1652.37     94.13 o 
  -7   4   5     2432.85     2492.61    109.93 o 
  -6   4   5       21.57       41.95     28.24 o 
  -5   4   5      515.17      600.92     33.04 o 
  -4   4   5    17929.88    19413.07    282.36 o 
  -3   4   5    18218.09    20541.36    273.89 o 
  -2   4   5     2814.70     3044.60    112.46 o 
  -1   4   5       60.25       38.64     15.71 o 
   0   4   5     8057.22     7855.08    121.34 o 
   1   4   5     1487.19     1475.63     56.13 o 
   2   4   5     1917.70     1835.21     86.35 o 
   3   4   5    10258.61     9962.14    222.84 o 
   4   4   5       61.01       55.21     31.14 o 
   5   4   5     1720.35     1659.70     70.78 o 
   6   4   5        0.06        4.44     37.65 o 
   7   4   5      606.83      643.78     50.28 o 
   8   4   5      474.09      400.52     49.96 o 
   9   4   5      240.43      274.80     50.87 o 
  10   4   5       44.44       61.28     53.40 o 
  11   4   5      172.86      225.06     55.62 o 
  12   4   5      487.24      481.67     66.75 o 
 -14   5   5      575.72      502.44     64.63 o 
 -13   5   5     1617.40     1616.39     79.34 o 
 -12   5   5        2.24       35.71     48.74 o 
 -11   5   5      245.49      355.49     50.14 o 
 -10   5   5     2141.71     2075.11     98.39 o 
  -9   5   5     5334.86     5468.42    151.84 o 
  -8   5   5     2022.63     1983.65    106.44 o 
  -7   5   5      342.35      409.39     38.02 o 
  -6   5   5     6165.58     6285.30    181.80 o 
  -5   5   5     7906.22     7261.40    200.08 o 
  -4   5   5     6020.07     6066.13    176.73 o 
  -3   5   5    13312.54    13375.36    264.48 o 
  -2   5   5    22408.13    22968.98    298.65 o 
  -1   5   5    17181.16    17134.43    209.52 o 
   0   5   5        3.85       18.26     16.61 o 
   1   5   5      183.40      218.12     38.29 o 
   2   5   5    16804.87    17135.75    286.34 o 
   3   5   5     8334.04     8497.54    212.25 o 
   4   5   5        8.80       23.62     31.18 o 
   5   5   5     1795.08     1797.37     81.51 o 
   6   5   5     8762.00     7967.90    190.12 o 
   7   5   5      325.49      313.49     48.29 o 
   8   5   5       68.57       69.83     45.21 o 
   9   5   5      799.95      737.91     60.33 o 
  10   5   5     1646.61     1637.25     79.02 o 
  11   5   5      761.75      752.80     68.52 o 
  12   5   5       27.61       27.56     54.04 o 
 -14   6   5       26.63       11.36     54.53 o 
 -13   6   5        0.86       16.29     53.63 o 
 -12   6   5       87.96      107.30     51.09 o 
 -11   6   5     1015.31     1006.24     63.95 o 
 -10   6   5     1307.09     1384.22     69.74 o 
  -9   6   5      210.98      182.07     48.02 o 
  -8   6   5     1281.02     1302.17     62.64 o 
  -7   6   5     3752.68     3586.92    139.35 o 
  -6   6   5     1251.25     1082.54     55.17 o 
  -5   6   5     1481.49     1518.36     69.20 o 
  -4   6   5     2138.26     2052.12     88.39 o 
  -3   6   5     9378.05     9672.86    223.93 o 
  -2   6   5      614.32      576.75     32.81 o 
  -1   6   5     1998.78     1945.86     74.86 o 
   0   6   5     7375.53     7366.16    135.77 o 
   1   6   5     2287.07     2423.86     83.83 o 
   2   6   5      482.75      525.07     35.53 o 
   3   6   5     4755.01     4831.97    166.95 o 
   4   6   5     3339.40     3439.02    141.61 o 
   5   6   5      979.48      926.18     48.88 o 
   6   6   5        9.44        5.79     42.54 o 
   7   6   5      173.71      113.96     46.07 o 
   8   6   5     1812.28     1910.65     89.56 o 
   9   6   5      328.28      359.75     51.95 o 
  10   6   5       53.69       94.27     51.55 o 
  11   6   5      364.15      351.01     58.61 o 
  12   6   5      274.37      329.02     64.22 o 
 -13   7   5      125.09      146.36     56.44 o 
 -12   7   5        0.04       32.49     50.01 o 
 -11   7   5       91.14       76.03     48.06 o 
 -10   7   5        2.83       -9.14     42.68 o 
  -9   7   5        7.39       43.63     43.31 o 
  -8   7   5       64.14       55.58     45.21 o 
  -7   7   5     1026.83     1088.70     52.00 o 
  -6   7   5        6.03       32.72     37.47 o 
  -5   7   5      154.57      197.36     37.07 o 
  -4   7   5      119.82      190.85     32.18 o 
  -3   7   5      675.42      645.27     43.76 o 
  -2   7   5      721.62      784.84     42.81 o 
  -1   7   5       88.67       93.73     20.22 o 
   0   7   5      132.32      131.88     21.39 o 
   1   7   5       15.33       35.45     21.57 o 
   2   7   5     1896.34     2023.16    100.38 o 
   3   7   5      491.57      515.16     39.24 o 
   4   7   5       14.54       34.53     38.60 o 
   5   7   5        4.10       -5.39     39.55 o 
   6   7   5      780.29      808.24     52.09 o 
   7   7   5       96.45      117.53     47.56 o 
   8   7   5        1.78        2.35     45.35 o 
   9   7   5       46.71       50.78     46.80 o 
  10   7   5       40.25       27.92     53.04 o 
  11   7   5        4.49       35.30     54.17 o 
 -13   8   5        5.36       -1.22     55.67 o 
 -12   8   5      282.38      353.91     56.84 o 
 -11   8   5     1038.89     1089.01     68.56 o 
 -10   8   5      491.20      506.29     53.58 o 
  -9   8   5      660.22      540.37     52.41 o 
  -8   8   5     2536.94     2499.26    112.92 o 
  -7   8   5     4324.22     4121.22    134.05 o 
  -6   8   5       28.87        1.45     40.05 o 
  -5   8   5      809.34      758.50     47.61 o 
  -4   8   5     6940.78     6961.44    183.65 o 
  -3   8   5     3560.89     3551.52    143.83 o 
  -2   8   5      398.14      363.68     36.70 o 
  -1   8   5      307.14      242.39     24.82 o 
   0   8   5     5999.43     6011.63    270.41 o 
   1   8   5     2317.13     1991.46     72.79 o 
   2   8   5      122.43       95.63     35.30 o 
   3   8   5     5035.22     4502.59    151.29 o 
   4   8   5     3296.79     3365.70    131.29 o 
   5   8   5     1732.39     1675.50     76.89 o 
   6   8   5      373.20      397.22     49.60 o 
   7   8   5     1077.46     1193.74     63.00 o 
   8   8   5     2327.39     2353.17     85.22 o 
   9   8   5      206.04      185.42     56.12 o 
  10   8   5      288.65      338.43     57.43 o 
  11   8   5      198.79      284.53     58.15 o 
 -13   9   5      696.81      718.09     73.09 o 
 -12   9   5       98.91      132.19     54.40 o 
 -11   9   5      127.29      111.56     52.27 o 
 -10   9   5     1840.46     1896.98     76.98 o 
  -9   9   5     1073.80     1171.34     62.95 o 
  -8   9   5      110.32      119.75     45.94 o 
  -7   9   5      346.03      348.43     49.15 o 
  -6   9   5     4336.53     4152.40    139.12 o 
  -5   9   5     2302.91     2173.55    105.77 o 
  -4   9   5     1414.63     1372.41     63.81 o 
  -3   9   5     2321.32     2432.51    115.50 o 
  -2   9   5     6334.25     6295.76    173.70 o 
  -1   9   5     7235.27     7154.49    142.58 o 
   0   9   5       23.54       16.37     25.34 o 
   1   9   5     2276.75     2200.66    165.41 o 
   2   9   5     7203.17     7360.11    184.87 o 
   3   9   5     2945.58     2888.96    128.26 o 
   4   9   5      183.52      218.32     44.71 o 
   5   9   5      568.98      563.54     51.95 o 
   6   9   5     3185.23     3063.84    109.34 o 
   7   9   5     1331.30     1454.96     67.84 o 
   8   9   5        0.04        8.87     48.02 o 
   9   9   5      855.55      921.16     68.56 o 
  10   9   5      494.51      504.93     63.00 o 
 -12  10   5       19.06      -14.80     59.51 o 
 -11  10   5        0.72       61.10     51.14 o 
 -10  10   5       13.84      -49.96     52.18 o 
  -9  10   5      396.87      385.68     54.81 o 
  -8  10   5       52.11       41.91     43.58 o 
  -7  10   5      631.20      656.86     53.27 o 
  -6  10   5      841.74      796.47     56.12 o 
  -5  10   5      263.65      299.74     45.62 o 
  -4  10   5      639.12      666.95     52.09 o 
  -3  10   5      267.37      290.73     43.99 o 
  -2  10   5      194.27      200.03     42.59 o 
  -1  10   5       37.92       34.62     29.74 o 
   0  10   5     1547.64     1539.76     54.92 o 
   1  10   5      189.78      195.36     30.20 o 
   2  10   5      655.39      704.60     49.87 o 
   3  10   5      362.78      287.29     47.61 o 
   4  10   5      317.01      317.02     49.01 o 
   5  10   5      182.88      204.29     46.75 o 
   6  10   5       60.87       59.47     47.02 o 
   7  10   5       40.48       32.58     49.60 o 
   8  10   5      189.82      179.81     50.73 o 
   9  10   5       12.46       11.18     55.53 o 
  10  10   5        3.06       16.84     56.21 o 
 -11  11   5      121.77      122.51     57.61 o 
 -10  11   5      507.88      489.63     61.64 o 
  -9  11   5     1665.11     1621.82     79.74 o 
  -8  11   5      212.67      218.32     50.78 o 
  -7  11   5      455.57      487.78     53.31 o 
  -6  11   5        2.18       32.40     44.67 o 
  -5  11   5     1210.99     1263.30     60.83 o 
  -4  11   5      333.02      319.87     50.82 o 
  -3  11   5      602.16      571.59     52.05 o 
  -2  11   5     5392.52     4808.58    142.92 o 
  -1  11   5      642.03      614.35     35.77 o 
   0  11   5      282.99      287.46     36.27 o 
   1  11   5      801.68      785.76     38.58 o 
   2  11   5     3083.81     3148.20    117.80 o 
   3  11   5      160.20      171.16     47.11 o 
   4  11   5       22.91       32.86     43.76 o 
   5  11   5      587.86      635.31     55.71 o 
   6  11   5      686.96      618.66     55.30 o 
   7  11   5      125.73      138.98     53.86 o 
   8  11   5      144.54      219.95     56.12 o 
   9  11   5      253.54      320.42     60.96 o 
 -11  12   5      453.86      502.80     63.59 o 
 -10  12   5      297.93      271.13     58.65 o 
  -9  12   5       36.91       38.65     54.49 o 
  -8  12   5     2563.05     2521.39     91.06 o 
  -7  12   5      888.55      815.71     61.78 o 
  -6  12   5      440.61      449.49     53.36 o 
  -5  12   5      299.80      289.10     49.96 o 
  -4  12   5     3742.09     3566.05    116.26 o 
  -3  12   5     2894.83     2859.91    105.77 o 
  -2  12   5      277.68      226.96     49.51 o 
  -1  12   5      976.29     1126.35     42.39 o 
   0  12   5      551.82      485.74     37.12 o 
   1  12   5     4444.63     4417.10     89.19 o 
   2  12   5        1.87        7.29     45.80 o 
   3  12   5      947.08      937.18     58.70 o 
   4  12   5     2629.05     2632.13     93.36 o 
   5  12   5      768.44      774.75     61.55 o 
   6  12   5        9.72       28.87     50.10 o 
   7  12   5     1258.56     1404.68     77.52 o 
   8  12   5      559.39      548.24     65.62 o 
   9  12   5       39.13       71.91     53.95 o 
 -10  13   5       63.38       39.87     53.95 o 
  -9  13   5      361.53      406.50     61.59 o 
  -8  13   5       26.36       -1.31     53.31 o 
  -7  13   5      567.42      485.97     60.69 o 
  -6  13   5      458.99      492.39     56.44 o 
  -5  13   5       21.42       38.38     44.85 o 
  -4  13   5       35.38      106.08     48.02 o 
  -3  13   5        0.54       17.33     45.12 o 
  -2  13   5     1007.14      968.40     59.87 o 
  -1  13   5       22.60       23.51     31.99 o 
   0  13   5       92.96       89.41     33.06 o 
   1  13   5      328.21      329.68     36.19 o 
   2  13   5      547.99      570.69     54.22 o 
   3  13   5      378.30      413.65     52.54 o 
   4  13   5       50.38       50.82     47.52 o 
   5  13   5      252.28      269.23     55.94 o 
   6  13   5      293.17      277.15     56.80 o 
   7  13   5      258.00      305.21     60.06 o 
   8  13   5       26.92       17.11     57.75 o 
  -9  14   5        8.93       44.94     55.94 o 
  -8  14   5       27.09       42.32     52.72 o 
  -7  14   5      125.18       54.94     53.86 o 
  -6  14   5       19.09       16.65     50.87 o 
  -5  14   5        7.03       56.71     52.05 o 
  -4  14   5      764.68      864.63     65.03 o 
  -3  14   5      144.06      123.55     51.41 o 
  -2  14   5      225.55      203.70     49.24 o 
  -1  14   5      198.93      150.05     34.13 o 
   0  14   5       12.53       20.88     33.22 o 
   1  14   5       16.86      -16.00     33.09 o 
   2  14   5      115.83       95.45     52.09 o 
   3  14   5      223.23      224.47     55.80 o 
   4  14   5       30.01       44.49     50.10 o 
   5  14   5      151.77      124.37     55.48 o 
   6  14   5       38.93       20.68     56.07 o 
   7  14   5        3.97      -12.04     54.35 o 
  -7  15   5      142.50      140.88     56.30 o 
  -6  15   5      495.99      499.09     62.23 o 
  -5  15   5      659.71      702.66     65.49 o 
  -4  15   5      209.98      167.31     57.70 o 
  -3  15   5      353.58      379.21     57.88 o 
  -2  15   5      944.25      964.24     66.53 o 
  -1  15   5      729.05      657.91     97.78 o 
   0  15   5      129.98      112.57     38.59 o 
   1  15   5      730.39      763.29     45.71 o 
   2  15   5      949.86      994.38     71.14 o 
   3  15   5       40.27       48.70     50.60 o 
   4  15   5        6.59       41.55     49.65 o 
   5  15   5      198.75      277.47     59.51 o 
  -6  16   5       78.94       35.30     55.26 o 
  -5  16   5       56.98       43.90     56.21 o 
  -4  16   5      499.09      479.63     63.77 o 
  -3  16   5      770.70      729.45     70.69 o 
  -2  16   5       10.88       14.44     53.63 o 
  -1  16   5      230.10      260.83     41.19 o 
   0  16   5      327.36      323.80     42.12 o 
   1  16   5      643.52      722.65     48.19 o 
   2  16   5       29.27       57.70     56.75 o 
   3  16   5      200.50      231.71     59.06 o 
   4  16   5      195.36      236.33     58.25 o 
  -3  17   5        1.72       -4.48     54.72 o 
  -2  17   5        8.53       31.91     55.85 o 
  -1  17   5       61.17       68.61     42.29 o 
   0  17   5       15.64        7.79     41.55 o 
   1  17   5        4.82       -6.27     39.83 o 
 -15   0   6       13.41       -4.07     54.94 o 
 -14   0   6      193.94      249.86     59.11 o 
 -13   0   6     2246.30     2034.02     82.28 o 
 -12   0   6     3950.46     3741.33    105.81 o 
 -11   0   6      421.06      523.08     52.68 o 
 -10   0   6     2984.03     3073.43    118.57 o 
  -9   0   6    14610.86    14253.39    245.16 o 
  -8   0   6      301.33      264.75     37.07 o 
  -7   0   6     1998.15     1963.19     97.85 o 
  -6   0   6    19264.42    19284.31    302.18 o 
  -5   0   6    19576.20    18537.21    276.43 o 
  -4   0   6      644.46      703.83     33.04 o 
  -3   0   6     1692.27     1997.90     94.04 o 
  -2   0   6     2879.77     2993.15    102.69 o 
   0   0   6     5429.40     5179.05     95.65 o 
   1   0   6     9630.99     9528.12    282.61 o 
   2   0   6    11360.18    11380.99    211.98 o 
   3   0   6    17225.77    17306.95    281.13 o 
   4   0   6      568.93      538.37     35.39 o 
   5   0   6     3961.80     4050.66    152.88 o 
   6   0   6    10267.58     9880.77    215.42 o 
   7   0   6     4494.29     4546.13    147.04 o 
   8   0   6      168.93      179.85     48.42 o 
   9   0   6     1126.56      985.47     62.14 o 
  10   0   6     3174.49     3155.12     93.73 o 
  11   0   6      192.57      152.47     53.90 o 
  12   0   6        0.04      -13.94     48.61 o 
 -15   1   6      361.07      431.18     44.88 o 
 -14   1   6      196.10      204.01     40.69 o 
 -13   1   6      463.31      439.41     41.82 o 
 -12   1   6      631.25      664.90     42.14 o 
 -11   1   6     1193.68     1202.02     81.42 o 
 -10   1   6     1333.51     1241.43     45.99 o 
  -9   1   6        0.04       15.25     29.03 o 
  -8   1   6     1218.26     1246.38     37.56 o 
  -7   1   6     2385.05     2229.40    151.52 o 
  -6   1   6     7687.14     7385.15    139.36 o 
  -5   1   6     2012.94     2023.61     64.81 o 
  -4   1   6      944.83      810.24     36.79 o 
  -3   1   6     3059.13     3050.87    112.71 o 
  -2   1   6       87.15       89.49     15.12 o 
  -1   1   6     3111.77     3215.15     73.53 o 
   0   1   6     6495.92     6093.06     73.69 o 
   1   1   6      279.17      252.68     12.20 o 
   2   1   6      522.76      488.53     19.76 o 
   3   1   6      139.51       96.40     19.66 o 
   4   1   6     4670.09     4637.50    119.92 o 
   5   1   6     4001.72     4295.40    111.43 o 
   6   1   6      268.27      280.45     28.80 o 
   7   1   6     1286.29     1167.48     43.32 o 
   8   1   6      630.76      606.55     38.08 o 
   9   1   6     1047.07     1003.96     44.60 o 
  10   1   6       14.70       34.29     35.97 o 
  11   1   6      338.67      294.58     39.74 o 
  12   1   6      213.01      206.07     40.53 o 
 -15   2   6        1.42      -10.36     56.03 o 
 -14   2   6       43.04       33.44     56.98 o 
 -13   2   6      312.70      285.21     56.16 o 
 -12   2   6       32.58       18.37     43.45 o 
 -11   2   6       27.88       51.64     48.20 o 
 -10   2   6      393.41      344.36     50.55 o 
  -9   2   6       27.11       62.64     38.92 o 
  -8   2   6      337.59      333.41     39.69 o 
  -7   2   6      671.90      665.41     38.06 o 
  -6   2   6      848.12      945.19     43.76 o 
  -5   2   6     1604.35     1721.25     80.96 o 
  -4   2   6      932.43      961.80     42.59 o 
  -3   2   6      201.20      203.25     23.44 o 
  -2   2   6    22199.97    23345.61    268.64 o 
  -1   2   6     4344.09     4742.68     92.88 o 
   0   2   6     1904.14     1962.14     83.63 o 
   1   2   6       17.73       49.22     15.53 o 
   2   2   6     4282.83     4422.08    144.41 o 
   3   2   6     1816.25     1752.39    104.91 o 
   4   2   6     1860.23     1795.56     92.82 o 
   5   2   6      901.57      956.55     44.03 o 
   6   2   6       84.11      144.41     39.19 o 
   7   2   6       51.50       51.86     42.00 o 
   8   2   6      104.40      126.31     47.07 o 
   9   2   6       16.93      -15.70     46.98 o 
  10   2   6      147.73      193.02     52.63 o 
  11   2   6      222.84      198.59     59.01 o 
  12   2   6       16.39       24.35     50.42 o 
 -14   3   6      543.40      588.43     65.31 o 
 -13   3   6       12.23      -35.75     48.92 o 
 -12   3   6      208.87      226.78     50.19 o 
 -11   3   6     1892.01     1927.03     89.83 o 
 -10   3   6     3564.31     3432.45    123.46 o 
  -9   3   6      402.05      321.69     46.43 o 
  -8   3   6     1441.37     1329.28     71.91 o 
  -7   3   6     6548.28     6272.63    183.34 o 
  -6   3   6     3089.52     2722.65    133.91 o 
  -5   3   6       43.25       83.95     27.65 o 
  -4   3   6     4964.82     4894.56    151.97 o 
  -3   3   6    18147.58    19215.20    263.17 o 
  -2   3   6     4238.00     4973.49    138.67 o 
  -1   3   6      175.23      140.12     16.23 o 
   0   3   6    16039.52    16279.93    379.66 o 
   1   3   6    16428.26    17137.19    184.61 o 
   2   3   6       92.66      118.21     26.52 o 
   3   3   6     1463.19     1488.04     58.56 o 
   4   3   6     5368.43     5431.13    171.79 o 
   5   3   6     6438.77     6129.80    178.13 o 
   6   3   6        7.78      -33.63     38.74 o 
   7   3   6      544.86      579.69     48.97 o 
   8   3   6     1741.00     1678.48     83.68 o 
   9   3   6     1663.83     1707.67     84.13 o 
  10   3   6      102.67      155.19     53.86 o 
  11   3   6      669.70      605.13     66.30 o 
  12   3   6      404.38      361.15     63.40 o 
 -14   4   6      573.39      616.53     63.40 o 
 -13   4   6      717.41      732.34     64.08 o 
 -12   4   6      590.20      674.69     56.84 o 
 -11   4   6      491.91      464.97     50.51 o 
 -10   4   6     1247.21     1368.79     66.03 o 
  -9   4   6     7183.40     7021.45    167.36 o 
  -8   4   6     1469.89     1577.65     66.75 o 
  -7   4   6      358.39      319.38     37.61 o 
  -6   4   6     3893.52     3680.01    147.08 o 
  -5   4   6    18848.73    19081.02    304.35 o 
  -4   4   6     4147.66     4375.20    153.65 o 
  -3   4   6     2843.30     3091.99    127.26 o 
  -2   4   6     7584.44     7543.44    175.42 o 
  -1   4   6    13714.33    13726.12    183.58 o 
   0   4   6    12953.23    13057.40    163.76 o 
   1   4   6    13535.96    13824.17    176.37 o 
   2   4   6     9525.30     9656.25    222.75 o 
   3   4   6     1961.39     2257.14     96.62 o 
   4   4   6     3089.95     3057.55    141.97 o 
   5   4   6     2404.54     2323.07    119.48 o 
   6   4   6     5240.91     5094.24    160.48 o 
   7   4   6      325.26      342.41     47.16 o 
   8   4   6        4.55       21.27     43.31 o 
   9   4   6      641.95      582.36     55.44 o 
  10   4   6     2099.34     2047.19     84.49 o 
  11   4   6      147.30      103.73     56.30 o 
  12   4   6       23.06       76.80     54.40 o 
 -14   5   6        0.58       38.56     54.81 o 
 -13   5   6       12.11      -17.70     49.56 o 
 -12   5   6        1.32      -19.64     45.71 o 
 -11   5   6       98.17       95.67     45.26 o 
 -10   5   6      380.54      373.05     47.34 o 
  -9   5   6      399.77      353.82     49.87 o 
  -8   5   6        0.21       10.82     38.51 o 
  -7   5   6        8.25      -11.59     33.67 o 
  -6   5   6      161.92      164.83     32.81 o 
  -5   5   6       99.29       60.42     30.77 o 
  -4   5   6     2374.36     2691.24    127.76 o 
  -3   5   6     2444.00     2658.47    129.21 o 
  -2   5   6      347.12      330.74     34.30 o 
  -1   5   6     1200.28     1362.19     43.93 o 
   0   5   6     2570.13     2610.12     86.10 o 
   1   5   6      751.81      752.19     25.76 o 
   2   5   6      122.81      122.10     31.14 o 
   3   5   6      940.33     1039.19     51.59 o 
   4   5   6      663.87      672.70     43.36 o 
   5   5   6      928.19      950.93     49.15 o 
   6   5   6      667.47      702.48     52.09 o 
   7   5   6       57.43       68.34     46.75 o 
   8   5   6      294.63      302.27     47.84 o 
   9   5   6      434.61      541.90     55.48 o 
  10   5   6       10.30      -17.97     50.46 o 
  11   5   6       32.98       21.04     54.94 o 
  12   5   6        0.03      -28.51     53.54 o 
 -14   6   6       30.61       57.25     55.35 o 
 -13   6   6      760.66      770.22     67.70 o 
 -12   6   6      247.62      224.84     53.81 o 
 -11   6   6      178.81      164.69     49.15 o 
 -10   6   6      358.24      388.30     50.24 o 
  -9   6   6     1149.13     1053.53     58.88 o 
  -8   6   6     2830.66     2888.29    119.39 o 
  -7   6   6      604.20      493.57     44.58 o 
  -6   6   6     1941.99     2136.35    104.00 o 
  -5   6   6    15631.60    15275.74    270.59 o 
  -4   6   6     1447.63     1515.51     70.87 o 
  -3   6   6      301.10      313.67     31.54 o 
  -2   6   6     8765.45     8737.27    215.74 o 
  -1   6   6     3745.22     3943.89    108.63 o 
   0   6   6      701.06      878.59     26.77 o 
   1   6   6      229.96      208.72     23.11 o 
   2   6   6    19568.12    19237.20    308.02 o 
   3   6   6     3559.48     3669.51    140.88 o 
   4   6   6      770.06      786.74     46.12 o 
   5   6   6      836.38      781.09     49.06 o 
   6   6   6     3176.72     3232.64    123.42 o 
   7   6   6     2088.22     2022.21     97.94 o 
   8   6   6       29.40      -10.05     46.80 o 
   9   6   6      154.52      216.83     52.36 o 
  10   6   6      152.69      140.25     54.62 o 
  11   6   6      640.62      617.30     69.97 o 
 -13   7   6        3.89       32.13     55.08 o 
 -12   7   6      334.56      312.59     55.03 o 
 -11   7   6     2332.21     2298.27     82.77 o 
 -10   7   6      961.72      990.76     59.06 o 
  -9   7   6       99.08       94.00     42.68 o 
  -8   7   6     2663.74     2896.93    118.93 o 
  -7   7   6     6077.90     6194.83    164.78 o 
  -6   7   6     2335.97     2201.61    108.44 o 
  -5   7   6      103.33       65.76     37.70 o 
  -4   7   6    10484.85    10304.56    227.32 o 
  -3   7   6     7705.21     7935.64    202.16 o 
  -2   7   6    12320.13    12130.98    241.35 o 
  -1   7   6     1083.56      997.07     85.26 o 
   0   7   6     7808.70     7793.10    143.90 o 
   1   7   6     9924.07     9391.70    157.18 o 
   2   7   6      453.72      493.48     40.73 o 
   3   7   6     1971.80     2100.19    110.11 o 
   4   7   6     5815.93     5797.62    166.00 o 
   5   7   6     4761.71     4704.08    148.22 o 
   6   7   6      742.98      684.51     53.72 o 
   7   7   6       48.76       95.49     47.11 o 
   8   7   6     2400.08     2285.38     84.00 o 
   9   7   6      857.40      816.02     64.04 o 
  10   7   6      488.35      375.77     61.55 o 
  11   7   6      182.93      181.03     59.24 o 
 -13   8   6      226.81      278.74     60.51 o 
 -12   8   6       65.49       55.98     53.77 o 
 -11   8   6       18.98       60.10     52.27 o 
 -10   8   6      963.96      986.33     60.24 o 
  -9   8   6      112.50      123.55     43.67 o 
  -8   8   6      936.44      894.91     56.48 o 
  -7   8   6      369.80      378.39     47.97 o 
  -6   8   6        9.10        9.32     40.50 o 
  -5   8   6     5837.34     5695.11    165.14 o 
  -4   8   6     1471.08     1655.27     70.83 o 
  -3   8   6      242.95      240.63     38.74 o 
  -2   8   6      756.41      755.74     42.41 o 
  -1   8   6     4098.09     4116.38    109.35 o 
   0   8   6       16.41        9.11     24.11 o 
   1   8   6      762.23      757.09     31.49 o 
   2   8   6     3474.93     3417.61    138.94 o 
   3   8   6      661.99      713.29     46.34 o 
   4   8   6      493.22      508.28     47.43 o 
   5   8   6      302.67      288.20     46.21 o 
   6   8   6      619.22      655.86     54.81 o 
   7   8   6      519.81      469.36     53.31 o 
   8   8   6      208.32      195.51     53.27 o 
   9   8   6       61.12       -1.04     53.27 o 
  10   8   6      219.22      231.31     59.74 o 
  11   8   6       76.15       85.81     57.11 o 
 -13   9   6      248.35      240.27     63.72 o 
 -12   9   6      331.17      433.65     63.68 o 
 -11   9   6      604.75      647.49     63.99 o 
 -10   9   6      124.33      173.65     52.50 o 
  -9   9   6      107.25       62.64     48.06 o 
  -8   9   6       66.11       33.49     44.62 o 
  -7   9   6      775.89      801.36     54.44 o 
  -6   9   6      101.03      138.30     44.99 o 
  -5   9   6     1367.72     1290.22     63.99 o 
  -4   9   6       93.86      105.86     41.59 o 
  -3   9   6     4242.17     4085.64    151.52 o 
  -2   9   6        8.10       25.07     37.16 o 
  -1   9   6       86.10       44.12     27.04 o 
   0   9   6      136.71      135.61     28.62 o 
   1   9   6      345.84      384.49     30.29 o 
   2   9   6      442.09      514.66     48.29 o 
   3   9   6       21.42       58.25     41.82 o 
   4   9   6      484.01      492.98     51.37 o 
   5   9   6       10.37       11.59     42.95 o 
   6   9   6      426.14      431.75     51.64 o 
   7   9   6      206.38      238.10     53.77 o 
   8   9   6      476.85      466.46     58.97 o 
   9   9   6       46.51       19.05     54.44 o 
  10   9   6        2.99       21.00     55.85 o 
 -12  10   6      929.43     1034.34     74.72 o 
 -11  10   6      357.71      390.16     62.32 o 
 -10  10   6      563.93      528.46     63.04 o 
  -9  10   6     1035.90     1103.04     63.90 o 
  -8  10   6     1772.38     1798.37     81.37 o 
  -7  10   6        1.00        7.42     42.68 o 
  -6  10   6     3749.38     3699.65    120.52 o 
  -5  10   6      597.94      612.96     53.40 o 
  -4  10   6      525.24      520.05     48.20 o 
  -3  10   6       41.94       25.80     41.14 o 
  -2  10   6     6836.04     6592.91    170.21 o 
  -1  10   6     3340.47     3348.43     93.07 o 
   0  10   6      654.12      653.86     34.77 o 
   1  10   6       33.30       14.15     29.46 o 
   2  10   6     2800.87     2957.94    121.83 o 
   3  10   6     4602.01     4401.31    135.82 o 
   4  10   6      294.68      323.72     49.65 o 
   5  10   6      161.40      142.20     49.51 o 
   6  10   6     1744.17     1866.93     77.93 o 
   7  10   6     1387.20     1517.59     74.18 o 
   8  10   6        5.77      -14.89     50.91 o 
   9  10   6      737.90      786.11     70.15 o 
 -11  11   6      620.03      586.39     70.10 o 
 -10  11   6      126.10      116.72     52.59 o 
  -9  11   6      100.81      170.39     51.77 o 
  -8  11   6      491.37      556.93     58.38 o 
  -7  11   6     2025.09     1902.82     85.35 o 
  -6  11   6        4.29        3.30     43.45 o 
  -5  11   6      148.08      124.91     44.53 o 
  -4  11   6       95.78       69.47     46.43 o 
  -3  11   6     1535.96     1487.32     68.25 o 
  -2  11   6     1140.38      976.01     56.30 o 
  -1  11   6       87.88       97.51     32.70 o 
   0  11   6     1470.01     1518.21     50.19 o 
   1  11   6     1870.36     1827.01     81.24 o 
   2  11   6     1081.90     1000.67     59.83 o 
   3  11   6       72.43       68.47     46.21 o 
   4  11   6      747.82      724.42     57.39 o 
   5  11   6     1016.61      997.23     59.56 o 
   6  11   6       72.63       63.72     47.34 o 
   7  11   6      139.86      161.11     52.41 o 
   8  11   6      715.06      756.20     67.98 o 
   9  11   6      512.64      420.89     66.53 o 
 -11  12   6        2.88       31.63     56.03 o 
 -10  12   6      110.06       65.03     55.39 o 
  -9  12   6      100.40      131.97     52.95 o 
  -8  12   6       51.48       81.69     53.36 o 
  -7  12   6       72.23       44.35     51.32 o 
  -6  12   6        7.40      -24.71     44.89 o 
  -5  12   6        6.32      -31.05     44.62 o 
  -4  12   6        4.24       45.71     45.26 o 
  -3  12   6     1256.29     1348.20     65.35 o 
  -2  12   6      151.74      124.05     46.12 o 
  -1  12   6        9.82       12.49     30.71 o 
   0  12   6       88.35      105.60     33.14 o 
   1  12   6      305.38      280.55     36.56 o 
   2  12   6       44.30       60.01     46.89 o 
   3  12   6       17.92       46.57     45.94 o 
   4  12   6       29.59       -8.46     46.39 o 
   5  12   6       39.47      -44.26     50.05 o 
   6  12   6       21.61        0.36     51.28 o 
   7  12   6        3.41       14.98     55.89 o 
   8  12   6       85.94       66.30     56.25 o 
 -10  13   6      403.45      405.77     62.32 o 
  -9  13   6       69.17       28.29     54.44 o 
  -8  13   6      382.69      341.73     61.41 o 
  -7  13   6      832.94      879.38     69.15 o 
  -6  13   6      438.95      530.09     58.83 o 
  -5  13   6       26.70        7.69     47.70 o 
  -4  13   6      290.59      266.47     52.95 o 
  -3  13   6     2307.17     2393.95     86.35 o 
  -2  13   6      446.50      394.05     53.54 o 
  -1  13   6        2.43       -6.69     31.31 o 
   0  13   6      658.37      566.49     39.04 o 
   1  13   6      267.34      264.92     35.33 o 
   2  13   6      112.52      127.62     46.39 o 
   3  13   6      122.08      149.44     51.32 o 
   4  13   6     1285.67     1307.06     73.18 o 
   5  13   6      324.60      259.50     57.52 o 
   6  13   6      159.44      167.59     54.13 o 
   7  13   6      216.12      246.38     59.65 o 
  -9  14   6      768.20      773.71     73.99 o 
  -8  14   6      296.37      276.11     61.37 o 
  -7  14   6        0.06       10.59     52.05 o 
  -6  14   6     1227.80     1232.25     72.28 o 
  -5  14   6     1576.17     1539.63     76.85 o 
  -4  14   6      784.51      828.56     67.70 o 
  -3  14   6      101.01       48.74     51.77 o 
  -2  14   6     1085.72      949.40     63.77 o 
  -1  14   6      903.31      888.88     45.65 o 
   0  14   6      219.47      205.21     36.63 o 
   1  14   6      148.02      159.87     35.97 o 
   2  14   6      810.31      794.80     63.18 o 
   3  14   6     1995.40     2064.75     85.04 o 
   4  14   6        4.15       -9.23     50.69 o 
   5  14   6      157.65      141.88     55.98 o 
   6  14   6      593.07      581.19     70.51 o 
  -7  15   6       72.68       83.63     55.08 o 
  -6  15   6       37.74       22.04     54.22 o 
  -5  15   6       35.62       54.35     54.17 o 
  -4  15   6       42.08       -4.16     52.09 o 
  -3  15   6      158.56      181.52     54.99 o 
  -2  15   6       14.85       53.77     52.81 o 
  -1  15   6       63.26       50.80     36.63 o 
   0  15   6       54.41       62.04     37.88 o 
   1  15   6        9.09      -14.32     35.94 o 
   2  15   6      142.60      122.96     52.95 o 
   3  15   6       35.19       31.41     54.85 o 
   4  15   6       84.12      139.93     54.76 o 
   5  15   6        4.30       -0.09     54.04 o 
  -5  16   6      451.74      502.17     64.04 o 
  -4  16   6       38.78       66.26     54.35 o 
  -3  16   6       50.40       16.65     54.58 o 
  -2  16   6      202.78      272.72     58.65 o 
  -1  16   6      337.21      389.01     46.41 o 
   0  16   6      217.37      206.86     42.77 o 
   1  16   6       33.05       17.75     40.39 o 
   2  16   6      568.54      573.58     70.15 o 
   3  16   6       97.98       85.94     56.53 o 
  -2  17   6       77.11       62.64     56.57 o 
  -1  17   6       94.41      127.64     42.49 o 
 -15   1   7      161.40      170.53     41.18 o 
 -14   1   7       20.95       45.72     37.73 o 
 -13   1   7      919.64      969.67     48.30 o 
 -12   1   7      623.88      600.08     40.85 o 
 -11   1   7     2309.51     2201.06     82.23 o 
 -10   1   7      390.20      369.12     35.15 o 
  -9   1   7     6815.49     6652.97    129.07 o 
  -8   1   7     2494.30     2556.71     85.83 o 
  -7   1   7       97.28       89.98     22.71 o 
  -6   1   7      537.94      507.70     37.34 o 
  -5   1   7     5315.60     5365.43    117.41 o 
  -4   1   7    10529.71    11459.46    154.63 o 
  -3   1   7       30.19       33.57     15.87 o 
  -2   1   7     2390.41     2285.95     98.50 o 
  -1   1   7    12466.63    12769.23    106.76 o 
   0   1   7     3735.20     3610.11     72.57 o 
   1   1   7      107.93      118.71     12.22 o 
   2   1   7     6656.83     6647.70    254.32 o 
   3   1   7     6558.30     6192.31    131.23 o 
   4   1   7      256.41      197.81     23.81 o 
   5   1   7       34.16       42.34     25.63 o 
   6   1   7     3011.81     2939.36     91.55 o 
   7   1   7     2235.79     2197.83     77.03 o 
   8   1   7      450.39      488.16     39.76 o 
   9   1   7      500.07      439.12     38.62 o 
  10   1   7      801.91      764.94     60.96 o 
  11   1   7      471.25      492.05     44.83 o 
  12   1   7       14.29        4.97     37.36 o 
 -15   2   7      336.03      332.14     63.22 o 
 -14   2   7     2167.51     2390.96     90.51 o 
 -13   2   7      271.52      247.10     56.80 o 
 -12   2   7      364.55      321.78     53.18 o 
 -11   2   7     2578.88     2418.20     97.48 o 
 -10   2   7     8753.96     8630.60    174.83 o 
  -9   2   7      294.57      267.06     42.68 o 
  -8   2   7     1378.60     1165.27     77.66 o 
  -7   2   7    11494.75    11108.63    230.22 o 
  -6   2   7     9138.33     9780.80    215.11 o 
  -5   2   7     5765.47     5911.71    176.86 o 
  -4   2   7    20055.42    21167.49    295.26 o 
  -3   2   7    29712.04    30172.59    338.70 o 
  -2   2   7     1712.13     1989.94     92.60 o 
  -1   2   7     7122.64     7311.32    117.95 o 
   0   2   7     8656.35     8975.05    134.42 o 
   1   2   7     4840.62     4706.74    110.95 o 
   2   2   7     6542.68     6353.23    181.52 o 
   3   2   7       22.43       78.02     29.19 o 
   4   2   7      515.28      437.77     38.06 o 
   5   2   7     8084.56     7696.14    195.87 o 
   6   2   7     1692.53     1624.76     89.97 o 
   7   2   7       45.60       36.84     42.50 o 
   8   2   7     1515.32     1414.95     67.84 o 
   9   2   7     1718.14     1729.98     78.93 o 
  10   2   7      311.34      347.12     58.34 o 
  11   2   7      107.16      140.34     55.35 o 
  12   2   7      445.48      412.11     65.85 o 
 -14   3   7        6.92       56.07     54.67 o 
 -13   3   7     1107.61     1109.15     70.92 o 
 -12   3   7       18.97       -5.39     45.57 o 
 -11   3   7      721.16      698.72     54.90 o 
 -10   3   7        1.58      -43.04     46.16 o 
  -9   3   7     1473.22     1470.26     76.53 o 
  -8   3   7     1060.38     1014.70     50.05 o 
  -7   3   7      115.46      129.66     35.03 o 
  -6   3   7      696.54      647.49     35.98 o 
  -5   3   7     4883.39     5468.87    173.11 o 
  -4   3   7      693.25      664.19     42.27 o 
  -3   3   7     1751.49     1865.26     88.02 o 
  -2   3   7     5034.77     5058.76    152.24 o 
  -1   3   7     1677.36     1644.93     56.72 o 
   0   3   7      960.25      945.89     75.96 o 
   1   3   7      856.72      918.31     28.11 o 
   2   3   7      694.92      632.64     34.98 o 
   3   3   7     4150.89     4127.78    158.67 o 
   4   3   7     1476.45     1372.41     61.37 o 
   5   3   7        4.34      -31.32     37.74 o 
   6   3   7     1278.69     1225.92     77.34 o 
   7   3   7       37.70       47.07     44.17 o 
   8   3   7      424.21      399.84     51.59 o 
   9   3   7       34.07       33.90     45.89 o 
  10   3   7       90.16      139.98     55.39 o 
  11   3   7      144.93      117.49     58.74 o 
 -14   4   7      143.91      181.62     57.20 o 
 -13   4   7       11.78        8.73     49.83 o 
 -12   4   7        0.06       -4.66     46.21 o 
 -11   4   7      492.77      464.79     52.23 o 
 -10   4   7      197.38      164.42     47.29 o 
  -9   4   7      504.58      532.40     49.28 o 
  -8   4   7      442.96      445.96     44.89 o 
  -7   4   7     1862.61     1910.92    105.13 o 
  -6   4   7     3237.45     3496.45    136.95 o 
  -5   4   7       64.53       75.67     30.01 o 
  -4   4   7     1270.98     1381.73     67.52 o 
  -3   4   7     6583.22     6702.39    182.88 o 
  -2   4   7     1178.02     1177.58     58.47 o 
  -1   4   7       96.51      132.70     18.38 o 
   0   4   7     3328.66     3498.25    100.17 o 
   1   4   7    10266.41    10186.16    166.46 o 
   2   4   7     1727.24     1774.88     81.05 o 
   3   4   7       18.30       30.91     31.09 o 
   4   4   7     6364.69     6198.68    180.26 o 
   5   4   7      217.88      290.19     43.17 o 
   6   4   7     1332.22     1415.18     65.58 o 
   7   4   7       76.98      115.68     47.79 o 
   8   4   7      325.41      292.68     49.01 o 
   9   4   7      425.87      507.92     57.70 o 
  10   4   7      389.77      426.27     62.41 o 
  11   4   7        1.41       31.50     54.81 o 
 -14   5   7      249.17      254.98     63.54 o 
 -13   5   7      692.89      696.82     66.44 o 
 -12   5   7      644.07      689.80     57.39 o 
 -11   5   7       20.15        3.62     44.22 o 
 -10   5   7        8.99       -0.86     43.36 o 
  -9   5   7     5224.71     4812.60    140.25 o 
  -8   5   7     2807.14     2709.75    126.67 o 
  -7   5   7      165.64      153.19     37.25 o 
  -6   5   7      496.16      511.58     39.33 o 
  -5   5   7     8565.77     7930.61    203.61 o 
  -4   5   7    11761.22    11612.16    240.00 o 
  -3   5   7      505.27      578.25     34.76 o 
  -2   5   7    11405.43    11313.47    241.90 o 
  -1   5   7     8789.19     8601.36    150.93 o 
   0   5   7    10832.56    10442.56    165.39 o 
   1   5   7        5.17        6.25     21.29 o 
   2   5   7     8069.94     8421.60    209.45 o 
   3   5   7    17979.75    17697.34    289.33 o 
   4   5   7     3605.90     3374.84    141.11 o 
   5   5   7     1313.33     1303.71     72.95 o 
   6   5   7     3830.42     3832.57    132.83 o 
   7   5   7     2255.16     2391.37    103.09 o 
   8   5   7      126.98      191.16     48.88 o 
   9   5   7       10.37       18.69     48.61 o 
  10   5   7     1254.68     1281.85     76.80 o 
  11   5   7      657.34      662.06     66.89 o 
 -14   6   7      473.10      375.27     65.35 o 
 -13   6   7       21.41        5.79     50.24 o 
 -12   6   7      203.23      148.71     52.23 o 
 -11   6   7      573.99      587.66     53.58 o 
 -10   6   7     1364.09     1336.88     64.49 o 
  -9   6   7      515.72      508.69     51.00 o 
  -8   6   7     1918.98     1911.51     81.73 o 
  -7   6   7      747.85      839.06     46.84 o 
  -6   6   7     2115.16     1931.20     89.38 o 
  -5   6   7     1264.70     1188.22     56.34 o 
  -4   6   7      929.28      866.76     40.96 o 
  -3   6   7     8146.07     7920.61    203.20 o 
  -2   6   7     2651.60     2938.16    131.97 o 
  -1   6   7      115.78      199.52     22.34 o 
   0   6   7     5079.61     5140.74    121.80 o 
   1   6   7     8542.77     8531.91    203.16 o 
   2   6   7       78.75       67.48     33.63 o 
   3   6   7       22.89       62.73     37.65 o 
   4   6   7      800.69      887.67     49.19 o 
   5   6   7      959.26      931.75     54.72 o 
   6   6   7     1056.59      957.04     58.34 o 
   7   6   7      444.30      406.59     53.45 o 
   8   6   7      722.61      765.47     59.42 o 
   9   6   7      512.93      507.24     60.06 o 
  10   6   7      256.45      214.29     59.11 o 
  11   6   7       15.52       -0.59     53.90 o 
 -13   7   7        3.02       -8.28     54.81 o 
 -12   7   7      141.02       99.61     54.76 o 
 -11   7   7       10.09      -10.18     47.11 o 
 -10   7   7      166.56      128.85     46.12 o 
  -9   7   7      220.92      226.06     44.67 o 
  -8   7   7        7.48       24.62     43.40 o 
  -7   7   7      174.42      130.79     43.17 o 
  -6   7   7      462.90      442.11     43.81 o 
  -5   7   7      157.78      199.81     38.02 o 
  -4   7   7        9.81       45.71     36.16 o 
  -3   7   7      263.69      294.80     37.38 o 
  -2   7   7        6.20        3.67     31.59 o 
  -1   7   7       61.08       31.11     22.08 o 
   0   7   7      185.83      170.39     24.94 o 
   1   7   7      250.09      225.75     26.27 o 
   2   7   7      166.38      273.40     38.92 o 
   3   7   7      742.98      783.62     47.29 o 
   4   7   7      291.91      222.17     45.21 o 
   5   7   7      175.86      184.60     46.84 o 
   6   7   7        5.02      -22.31     46.12 o 
   7   7   7        0.53       25.25     43.76 o 
   8   7   7      270.22      267.65     56.75 o 
   9   7   7      209.46      180.17     55.85 o 
  10   7   7      158.62      154.01     56.34 o 
 -13   8   7      263.68      337.71     61.14 o 
 -12   8   7        4.85        3.89     54.99 o 
 -11   8   7     1767.72     1786.24     81.05 o 
 -10   8   7     1765.11     1782.94     75.08 o 
  -9   8   7      338.45      416.68     48.33 o 
  -8   8   7       15.64       12.85     42.00 o 
  -7   8   7     2333.42     2371.09    108.75 o 
  -6   8   7     3230.32     3291.75    124.09 o 
  -5   8   7      188.48      254.75     41.82 o 
  -4   8   7      899.04      913.55     49.28 o 
  -3   8   7     3680.61     3469.34    141.43 o 
  -2   8   7     5767.64     5440.22    167.63 o 
  -1   8   7       16.56        4.43     25.28 o 
   0   8   7     3935.71     3893.48    105.45 o 
   1   8   7     2329.38     2260.19     77.70 o 
   2   8   7     1787.99     1780.81     82.59 o 
   3   8   7       32.16       67.89     40.87 o 
   4   8   7     2799.33     2953.50    117.76 o 
   5   8   7     1148.66     1085.71     58.56 o 
   6   8   7      896.31      870.15     58.79 o 
   7   8   7      138.67       55.62     50.10 o 
   8   8   7     2036.45     1974.42     85.67 o 
   9   8   7     1546.98     1558.01     80.60 o 
  10   8   7       42.21      132.29     54.58 o 
 -12   9   7     1239.91     1406.49     80.83 o 
 -11   9   7      188.39      148.89     57.48 o 
 -10   9   7      222.46      212.25     51.05 o 
  -9   9   7     2476.24     2451.60     84.54 o 
  -8   9   7      661.17      782.53     55.53 o 
  -7   9   7       55.03       58.61     44.58 o 
  -6   9   7      620.97      652.65     53.36 o 
  -5   9   7     7998.37     7472.75    173.70 o 
  -4   9   7     2449.14     2557.78    117.94 o 
  -3   9   7      824.48      828.42     51.86 o 
  -2   9   7     3221.47     2970.43    126.76 o 
  -1   9   7     4148.11     3875.80     99.87 o 
   0   9   7     3389.24     3286.80     92.26 o 
   1   9   7        9.80        1.45     28.37 o 
   2   9   7     2719.19     2686.89    119.48 o 
   3   9   7     4537.37     4342.16    138.03 o 
   4   9   7     1898.26     1899.11     91.06 o 
   5   9   7      165.39      148.03     46.07 o 
   6   9   7      818.28      738.82     58.38 o 
   7   9   7     1641.87     1638.57     77.07 o 
   8   9   7      447.01      420.57     60.87 o 
   9   9   7       70.12       48.74     57.88 o 
  10   9   7      463.21      488.86     66.98 o 
 -12  10   7       54.12      102.01     60.06 o 
 -11  10   7        7.20      -34.44     54.76 o 
 -10  10   7       15.54       -2.76     48.83 o 
  -9  10   7        0.15        4.12     47.07 o 
  -8  10   7      571.49      545.84     57.11 o 
  -7  10   7      218.99      231.04     49.56 o 
  -6  10   7     1487.80     1478.04     78.66 o 
  -5  10   7      496.21      474.29     51.59 o 
  -4  10   7     1888.24     1775.51     93.50 o 
  -3  10   7        0.66       27.52     42.27 o 
  -2  10   7        6.44      -42.18     42.18 o 
  -1  10   7        5.65        7.18     30.08 o 
   0  10   7        5.97        4.71     29.68 o 
   1  10   7     1827.55     1806.41     69.60 o 
   2  10   7      202.73      206.69     48.79 o 
   3  10   7        0.84       10.32     47.34 o 
   4  10   7      275.62      277.83     50.24 o 
   5  10   7      208.07      211.58     48.38 o 
   6  10   7       29.13       15.25     48.42 o 
   7  10   7        0.00       43.90     49.56 o 
   8  10   7        9.80        4.75     52.63 o 
   9  10   7       18.30       10.91     54.81 o 
 -11  11   7      250.92      249.59     60.46 o 
 -10  11   7      275.61      306.03     58.47 o 
  -9  11   7      226.91      281.54     53.58 o 
  -8  11   7      853.49     1009.86     63.22 o 
  -7  11   7      163.93      200.76     50.69 o 
  -6  11   7     1306.24     1312.67     64.26 o 
  -5  11   7      312.60      368.07     48.20 o 
  -4  11   7     1970.63     1926.90     93.36 o 
  -3  11   7      387.02      384.59     49.69 o 
  -2  11   7      174.76      148.53     47.07 o 
  -1  11   7     2002.70     2091.08     71.10 o 
   0  11   7        2.88       -1.51     31.60 o 
   1  11   7      318.66      314.00     35.23 o 
   2  11   7      526.53      479.63     53.40 o 
   3  11   7     2696.17     2687.12    101.60 o 
   4  11   7      146.00      115.09     47.34 o 
   5  11   7        0.25       12.45     46.80 o 
   6  11   7      200.30      223.34     52.50 o 
   7  11   7      247.30      298.42     58.65 o 
   8  11   7      171.71      266.70     61.55 o 
 -10  12   7      848.26      915.00     71.73 o 
  -9  12   7      146.28      129.39     54.94 o 
  -8  12   7        0.55       22.22     47.84 o 
  -7  12   7     2963.90     2828.55     92.05 o 
  -6  12   7     1903.99     1901.37     80.56 o 
  -5  12   7       11.43       -1.45     45.12 o 
  -4  12   7      796.94      859.65     58.88 o 
  -3  12   7     1661.99     1623.72     80.42 o 
  -2  12   7     1442.12     1313.22     69.51 o 
  -1  12   7        1.21      -21.47     31.29 o 
   0  12   7     1140.14     1242.00     45.68 o 
   1  12   7      744.84      697.09     58.15 o 
   2  12   7     2511.36     2664.36     90.74 o 
   3  12   7        5.71        5.61     46.89 o 
   4  12   7      803.29      762.08     61.96 o 
   5  12   7     1064.13     1188.40     71.69 o 
   6  12   7      232.22      224.43     54.49 o 
   7  12   7       17.48       26.70     53.22 o 
   8  12   7      557.40      623.91     68.88 o 
 -10  13   7       71.34       61.59     54.99 o 
  -9  13   7      185.54      154.69     57.66 o 
  -8  13   7      439.99      403.33     61.23 o 
  -7  13   7      125.92      152.33     55.26 o 
  -6  13   7      239.58      276.47     56.53 o 
  -5  13   7      144.23      158.08     52.00 o 
  -4  13   7      249.18      227.60     49.28 o 
  -3  13   7      283.17      258.96     53.63 o 
  -2  13   7      113.35      123.05     49.51 o 
  -1  13   7     1715.64     1837.91     56.90 o 
   0  13   7       19.74       11.77     38.33 o 
   1  13   7       21.78        9.68     31.85 o 
   2  13   7       62.69       50.37     48.70 o 
   3  13   7      568.78      577.61     60.19 o 
   4  13   7      461.11      367.94     57.97 o 
   5  13   7       32.47       59.97     54.08 o 
   6  13   7      144.26      123.46     57.97 o 
   7  13   7      225.31      214.92     59.87 o 
  -8  14   7        0.33       19.78     52.50 o 
  -7  14   7        6.66      -30.14     52.91 o 
  -6  14   7       70.18       70.10     54.22 o 
  -5  14   7      313.11      263.98     57.07 o 
  -4  14   7      150.58      124.55     51.95 o 
  -3  14   7      816.92      798.19     65.44 o 
  -2  14   7        0.40       36.39     50.87 o 
  -1  14   7        1.00        3.04     34.20 o 
   0  14   7        3.48       18.41     35.10 o 
   1  14   7      481.49      473.38     42.15 o 
   2  14   7       29.88       46.80     55.12 o 
   3  14   7       10.01       22.76     51.19 o 
   4  14   7        0.26       -1.13     53.18 o 
   5  14   7       12.33        7.42     52.09 o 
   6  14   7        9.23       -4.21     58.02 o 
  -7  15   7       70.02      152.24     55.26 o 
  -6  15   7       80.76      120.88     56.25 o 
  -5  15   7      409.71      453.38     62.18 o 
  -4  15   7      574.83      595.17     64.17 o 
  -3  15   7      182.95      207.05     56.98 o 
  -2  15   7      330.67      318.74     60.92 o 
  -1  15   7      934.74     1040.42     51.18 o 
   0  15   7      536.14      531.11     44.95 o 
   1  15   7      109.66      101.71     38.75 o 
   2  15   7      548.73      573.18     66.98 o 
   3  15   7      800.93      870.60     73.86 o 
   4  15   7      121.35      181.43     57.16 o 
  -5  16   7       24.32       14.84     53.58 o 
  -4  16   7       11.16       15.34     53.77 o 
  -3  16   7      452.63      480.08     64.08 o 
  -2  16   7      845.01      785.25     71.91 o 
  -1  16   7        1.02        3.30     38.96 o 
   0  16   7      158.28      144.22     59.11 o 
   1  16   7      443.94      389.53     45.51 o 
   2  16   7      475.88      523.71     69.47 o 
 -15   0   8      449.25      459.81     63.22 o 
 -14   0   8      241.86      230.13     56.62 o 
 -13   0   8      491.82      548.56     60.51 o 
 -12   0   8     4631.00     4612.48    109.30 o 
 -11   0   8      344.17      398.26     52.50 o 
 -10   0   8      268.71      210.90     46.52 o 
  -9   0   8       29.45       51.05     41.64 o 
  -8   0   8    16077.71    16121.18    262.67 o 
  -7   0   8      204.60      258.14     38.15 o 
  -6   0   8     1257.53     1230.98     68.43 o 
  -5   0   8    19004.14    18805.31    302.22 o 
  -4   0   8     1891.44     1791.22     70.33 o 
  -3   0   8    21574.68    22297.46    303.63 o 
  -2   0   8     3791.70     3987.48    138.03 o 
  -1   0   8     4767.72     4707.46    105.25 o 
   0   0   8     6014.27     6137.49    120.88 o 
   1   0   8    16550.52    15705.08    197.94 o 
   2   0   8     5393.35     5253.63    174.96 o 
   3   0   8     1959.45     1994.69     93.86 o 
   4   0   8     5956.55     5366.50    175.01 o 
   5   0   8      335.95      332.95     42.86 o 
   6   0   8        2.87      -18.19     40.32 o 
   7   0   8     4565.90     4634.97    137.40 o 
   8   0   8     1464.93     1489.81     76.85 o 
   9   0   8       29.77       29.55     48.88 o 
  10   0   8      110.41        8.83     53.00 o 
  11   0   8      765.37      807.65     70.69 o 
 -15   1   8       98.96       82.94     53.56 o 
 -14   1   8      376.66      415.53     44.07 o 
 -13   1   8      809.35      756.79     46.04 o 
 -12   1   8      167.57      137.20     37.04 o 
 -11   1   8     2624.95     2530.28     80.01 o 
 -10   1   8      388.32      354.14     34.33 o 
  -9   1   8     3281.06     3042.36     88.76 o 
  -8   1   8      106.07      104.22     28.59 o 
  -7   1   8    11048.31    11074.32    161.22 o 
  -6   1   8     3514.24     3554.81     99.22 o 
  -5   1   8     5195.73     5255.58    120.36 o 
  -4   1   8     1194.40     1171.15     36.64 o 
  -3   1   8     6752.50     6611.81    123.06 o 
  -2   1   8    15467.46    15524.72    206.85 o 
  -1   1   8     1928.93     1915.67     53.49 o 
   0   1   8     3334.14     3412.40     69.51 o 
   1   1   8     8711.78     8581.78    105.21 o 
   2   1   8     1418.66     1451.79     46.34 o 
   3   1   8      937.45      900.52     56.34 o 
   4   1   8      174.23      184.17     26.91 o 
   5   1   8     1042.12      991.88     55.33 o 
   6   1   8     1273.43     1228.80     42.27 o 
   7   1   8      628.97      609.75     38.45 o 
   8   1   8     1189.66     1135.04     63.52 o 
   9   1   8      450.00      462.14     40.75 o 
  10   1   8      439.56      426.12     42.08 o 
  11   1   8       11.18        0.65     36.63 o 
 -14   2   8       17.65       82.23     50.87 o 
 -13   2   8       97.49      102.69     54.90 o 
 -12   2   8       29.76        9.55     48.42 o 
 -11   2   8       16.08       39.87     44.17 o 
 -10   2   8      163.66      188.81     47.61 o 
  -9   2   8      201.91      154.24     43.94 o 
  -8   2   8       10.05       21.90     38.47 o 
  -7   2   8      693.00      709.94     41.95 o 
  -6   2   8      296.87      343.41     32.99 o 
  -5   2   8      794.11      744.52     36.97 o 
  -4   2   8        4.16        0.86     25.62 o 
  -3   2   8      891.67      918.49     35.80 o 
  -2   2   8      331.62      449.72     28.96 o 
  -1   2   8     1144.83     1227.38     40.93 o 
   0   2   8      541.37      556.27     21.88 o 
   1   2   8       86.91       91.17     19.85 o 
   2   2   8     1041.61      994.65     49.69 o 
   3   2   8     2196.19     2277.27    106.90 o 
   4   2   8      197.66      232.76     38.24 o 
   5   2   8      267.24      179.17     41.77 o 
   6   2   8      924.74      911.70     54.35 o 
   7   2   8        0.98        6.02     43.90 o 
   8   2   8        2.27       -2.26     45.57 o 
   9   2   8       24.54       48.24     48.61 o 
  10   2   8      146.84      119.43     54.58 o 
  11   2   8       57.17       71.01     53.99 o 
 -14   3   8     1094.49     1162.56     75.26 o 
 -13   3   8      316.22      253.26     55.76 o 
 -12   3   8       54.39       73.41     49.74 o 
 -11   3   8     1749.97     1933.96     82.28 o 
 -10   3   8     3625.97     3546.41    117.35 o 
  -9   3   8     5838.19     5566.67    152.42 o 
  -8   3   8      295.26      225.70     42.68 o 
  -7   3   8     4339.26     4154.12    150.21 o 
  -6   3   8     6738.55     6791.55    185.42 o 
  -5   3   8     5628.75     5687.96    174.74 o 
  -4   3   8      553.60      541.59     32.99 o 
  -3   3   8    14541.56    15421.87    267.97 o 
  -2   3   8    14512.72    14539.86    260.91 o 
  -1   3   8      681.16      750.37     24.50 o 
   0   3   8     3969.31     4225.75    111.44 o 
   1   3   8    13754.21    13714.29    229.88 o 
   2   3   8     7481.91     7170.48    204.29 o 
   3   3   8       45.76       73.81     33.31 o 
   4   3   8      497.83      559.92     43.22 o 
   5   3   8     6781.32     6856.94    172.47 o 
   6   3   8     3659.84     3482.91    128.48 o 
   7   3   8       90.31       62.91     48.11 o 
   8   3   8      478.34      563.63     52.36 o 
   9   3   8     1193.73     1167.49     69.51 o 
  10   3   8     1194.39     1301.22     74.40 o 
  11   3   8        6.82       75.99     53.72 o 
 -14   4   8        0.12       14.26     55.39 o 
 -13   4   8     1196.33     1191.66     72.23 o 
 -12   4   8     1248.81     1179.98     67.61 o 
 -11   4   8      493.45      438.45     52.23 o 
 -10   4   8        0.78        1.31     43.99 o 
  -9   4   8     2036.77     1939.75     94.09 o 
  -8   4   8     6802.30     6519.69    171.12 o 
  -7   4   8      253.48      264.84     40.46 o 
  -6   4   8        5.91      -13.62     33.13 o 
  -5   4   8     5219.94     5236.66    168.31 o 
  -4   4   8     4444.20     4554.91    158.22 o 
  -3   4   8     1283.23     1252.34     71.37 o 
  -2   4   8     1582.69     1424.86     70.60 o 
  -1   4   8     3934.18     3677.05    106.37 o 
   0   4   8     7110.03     7004.57    191.48 o 
   1   4   8     1982.01     2076.23     72.38 o 
   2   4   8     5246.59     5419.00    175.42 o 
   3   4   8     1779.91     1917.30     93.00 o 
   4   4   8     2976.00     3201.15    138.03 o 
   5   4   8     1950.58     1943.64     82.55 o 
   6   4   8     2081.91     2132.36    100.11 o 
   7   4   8     1826.71     1958.44     87.89 o 
   8   4   8       46.71       37.88     45.26 o 
   9   4   8      172.78      189.44     53.00 o 
  10   4   8       76.74       77.52     54.94 o 
  11   4   8      572.83      639.75     68.56 o 
 -14   5   8      102.67       60.69     57.57 o 
 -13   5   8        2.08       55.80     50.82 o 
 -12   5   8       31.97       21.27     46.25 o 
 -11   5   8       93.40       93.59     45.94 o 
 -10   5   8       46.63       27.24     43.45 o 
  -9   5   8      792.75      739.04     53.99 o 
  -8   5   8       32.14       41.91     41.64 o 
  -7   5   8      902.75      931.11     48.06 o 
  -6   5   8      162.35      184.42     36.88 o 
  -5   5   8      823.23      895.99     42.41 o 
  -4   5   8      396.22      427.90     35.48 o 
  -3   5   8       26.83       32.86     29.82 o 
  -2   5   8       81.51      133.19     29.64 o 
  -1   5   8     1420.83     1536.49     57.14 o 
   0   5   8      911.92      893.74     28.85 o 
   1   5   8      630.69      626.47     27.66 o 
   2   5   8      865.42      836.71     46.43 o 
   3   5   8      191.33      118.07     40.32 o 
   4   5   8      141.60      169.71     42.27 o 
   5   5   8        6.98       27.56     42.50 o 
   6   5   8      168.74      112.10     48.42 o 
   7   5   8       17.20       15.43     44.03 o 
   8   5   8       17.25        0.27     46.66 o 
   9   5   8       70.03       80.87     51.19 o 
  10   5   8       46.94       81.60     54.31 o 
  11   5   8       10.50      -35.66     55.17 o 
 -14   6   8       25.65       13.89     53.22 o 
 -13   6   8       35.58       62.91     54.35 o 
 -12   6   8     1189.12     1237.55     71.14 o 
 -11   6   8      533.96      545.71     53.77 o 
 -10   6   8      105.45      115.86     45.30 o 
  -9   6   8      993.50     1007.73     57.34 o 
  -8   6   8      117.18      134.96     43.94 o 
  -7   6   8     1110.51     1068.92     55.48 o 
  -6   6   8      262.45      238.23     41.32 o 
  -5   6   8     4124.56     4112.84    147.76 o 
  -4   6   8     2895.47     3059.49    128.62 o 
  -3   6   8      586.87      549.37     37.56 o 
  -2   6   8      152.25      183.56     33.54 o 
  -1   6   8      659.42      569.97     26.98 o 
   0   6   8     8001.02     7602.27    210.15 o 
   1   6   8        4.63       18.78     24.38 o 
   2   6   8     1116.37     1292.26     60.46 o 
   3   6   8     1563.14     1678.30     84.09 o 
   4   6   8     2395.42     2548.18    116.17 o 
   5   6   8        4.58       17.51     44.40 o 
   6   6   8     2259.48     2233.24     94.90 o 
   7   6   8      553.24      555.84     56.03 o 
   8   6   8      446.73      506.47     57.43 o 
   9   6   8        0.27       33.58     50.28 o 
  10   6   8      142.02      195.15     58.29 o 
 -13   7   8      733.10      739.54     68.20 o 
 -12   7   8        1.71       -9.91     50.05 o 
 -11   7   8      481.43      505.97     56.48 o 
 -10   7   8     1860.18     1949.80     78.79 o 
  -9   7   8      860.62      913.91     56.34 o 
  -8   7   8       66.73       71.51     45.39 o 
  -7   7   8     2810.72     2958.75    116.72 o 
  -6   7   8     6451.65     6103.46    166.14 o 
  -5   7   8     1082.88     1036.92     64.22 o 
  -4   7   8      558.52      634.82     43.81 o 
  -3   7   8    13775.24    13351.96    248.14 o 
  -2   7   8     2430.77     2424.72    120.43 o 
  -1   7   8     3424.17     3348.47    203.20 o 
   0   7   8     1884.92     1882.53     65.33 o 
   1   7   8     8328.55     8105.24    265.59 o 
   2   7   8     4289.77     4301.56    152.70 o 
   3   7   8      174.16      189.17     42.18 o 
   4   7   8     1053.43     1117.03     54.08 o 
   5   7   8     2703.52     2591.90    107.21 o 
   6   7   8     2112.05     2179.02     92.41 o 
   7   7   8        0.10       24.48     46.98 o 
   8   7   8      582.08      553.44     61.05 o 
   9   7   8     1340.19     1260.04     77.75 o 
  10   7   8      517.21      530.68     66.84 o 
 -13   8   8      214.16      197.91     61.41 o 
 -12   8   8      396.64      356.40     61.87 o 
 -11   8   8       21.91       31.14     52.36 o 
 -10   8   8       28.22       54.22     45.85 o 
  -9   8   8      125.51      112.19     43.63 o 
  -8   8   8       49.06       29.73     42.95 o 
  -7   8   8        1.27      -14.35     42.45 o 
  -6   8   8      734.48      739.00     52.95 o 
  -5   8   8      303.39      287.15     44.62 o 
  -4   8   8     4799.98     4695.84    150.07 o 
  -3   8   8      193.58      205.92     41.73 o 
  -2   8   8      717.07      725.10     46.03 o 
  -1   8   8       62.79       76.73     27.17 o 
   0   8   8     3476.44     3377.03    174.42 o 
   1   8   8        9.22       -9.14     28.08 o 
   2   8   8      406.13      402.29     46.43 o 
   3   8   8      736.81      698.40     52.14 o 
   4   8   8       11.75       59.20     44.99 o 
   5   8   8      173.37      209.27     46.52 o 
   6   8   8      575.89      496.10     55.17 o 
   7   8   8      441.25      471.85     57.88 o 
   8   8   8       93.21       65.03     54.26 o 
   9   8   8       77.67      102.55     57.57 o 
  10   8   8       43.42       67.21     55.48 o 
 -12   9   8      132.93      204.52     59.42 o 
 -11   9   8      506.94      549.24     63.59 o 
 -10   9   8      340.70      380.52     56.57 o 
  -9   9   8      196.83      165.96     48.15 o 
  -8   9   8      153.98      153.60     45.85 o 
  -7   9   8      402.31      364.09     50.82 o 
  -6   9   8     3570.56     3385.57    119.43 o 
  -5   9   8      290.18      298.33     47.79 o 
  -4   9   8     1513.59     1510.31     81.24 o 
  -3   9   8      532.53      503.66     48.56 o 
  -2   9   8     2532.02     2328.55    114.45 o 
  -1   9   8      221.89      255.01     32.31 o 
   0   9   8      767.40      790.83     36.46 o 
   1   9   8      509.08      510.21     34.85 o 
   2   9   8      783.05      782.17     54.31 o 
   3   9   8     1350.96     1574.80     69.74 o 
   4   9   8       43.03       60.01     44.35 o 
   5   9   8      191.87      238.50     46.93 o 
   6   9   8      137.37      143.37     50.19 o 
   7   9   8      213.29      180.94     57.30 o 
   8   9   8      283.33      313.49     59.11 o 
   9   9   8      254.40      216.69     63.63 o 
 -12  10   8      998.36     1072.45     76.98 o 
 -11  10   8     1006.07     1065.21     75.17 o 
 -10  10   8      190.05      187.05     55.21 o 
  -9  10   8      541.59      548.83     58.88 o 
  -8  10   8     1902.40     1922.55     80.69 o 
  -7  10   8     1539.39     1576.65     75.67 o 
  -6  10   8       18.10       45.39     45.12 o 
  -5  10   8     2567.17     2874.57    109.07 o 
  -4  10   8      353.19      332.95     47.43 o 
  -3  10   8     2968.47     2854.25    118.12 o 
  -2  10   8        3.86       11.40     43.13 o 
  -1  10   8     6039.89     5821.96    118.55 o 
   0  10   8     2153.91     2031.39     70.76 o 
   1  10   8      125.95      160.00     33.10 o 
   2  10   8      394.05      371.65     51.73 o 
   3  10   8     1995.22     1962.29     93.27 o 
   4  10   8     2547.06     2585.61     93.59 o 
   5  10   8       14.79       55.03     45.53 o 
   6  10   8      268.98      255.56     54.17 o 
   7  10   8     1082.66     1069.82     73.77 o 
   8  10   8      740.42      834.81     70.42 o 
 -11  11   8      257.10      273.62     63.99 o 
 -10  11   8     1241.98     1253.66     74.81 o 
  -9  11   8      133.82      155.00     52.14 o 
  -8  11   8        8.72        9.82     48.65 o 
  -7  11   8     1272.63     1192.29     65.85 o 
  -6  11   8     2863.33     2752.61     96.17 o 
  -5  11   8      423.27      420.07     50.28 o 
  -4  11   8      162.80      114.86     47.56 o 
  -3  11   8     1091.64     1170.43     62.18 o 
  -2  11   8     1963.87     1924.72     91.64 o 
  -1  11   8       41.87       63.99     32.35 o 
   0  11   8      822.90      805.05     39.89 o 
   1  11   8     1415.69     1378.20     48.84 o 
   2  11   8     1647.41     1616.39     79.97 o 
   3  11   8      849.79      818.15     60.10 o 
   4  11   8      387.78      390.34     54.17 o 
   5  11   8     1076.81      972.61     66.44 o 
   6  11   8      773.53      800.46     63.99 o 
   7  11   8       20.45        2.49     52.81 o 
   8  11   8       78.86       88.79     56.53 o 
 -10  12   8       44.38       -7.92     53.67 o 
  -9  12   8       28.52      -10.59     53.31 o 
  -8  12   8        0.69      -15.16     49.92 o 
  -7  12   8      160.82      183.56     55.89 o 
  -6  12   8       23.43       -8.19     52.09 o 
  -5  12   8       90.98      142.97     49.78 o 
  -4  12   8       34.10       76.17     45.80 o 
  -3  12   8      949.00      819.92     57.97 o 
  -2  12   8      166.98      185.87     47.38 o 
  -1  12   8      374.41      398.34     37.58 o 
   0  12   8       24.95       16.27     32.51 o 
   1  12   8        3.79      -25.19     32.23 o 
   2  12   8       21.76       67.84     46.25 o 
   3  12   8        2.71       37.20     48.70 o 
   4  12   8       66.27      142.88     51.23 o 
   5  12   8      133.25      148.22     56.57 o 
   6  12   8       19.94       41.46     54.62 o 
   7  12   8        6.44       27.38     52.68 o 
  -9  13   8      604.57      674.78     67.21 o 
  -8  13   8        5.55       20.59     52.27 o 
  -7  13   8      544.96      454.97     63.09 o 
  -6  13   8     1543.83     1589.87     78.97 o 
  -5  13   8      927.14      876.31     65.49 o 
  -4  13   8      376.56      414.01     57.52 o 
  -3  13   8      782.21      785.57     62.41 o 
  -2  13   8     2322.22     2302.17     83.41 o 
  -1  13   8      532.35      514.95     41.50 o 
   0  13   8      185.94      210.99     37.20 o 
   1  13   8      819.82      869.35     45.52 o 
   2  13   8      531.37      498.19     57.61 o 
   3  13   8      890.86      896.04     67.70 o 
   4  13   8      208.35      141.29     61.05 o 
   5  13   8     1305.27     1279.18     82.01 o 
   6  13   8       81.54       65.12     57.97 o 
  -8  14   8      767.32      740.63     71.14 o 
  -7  14   8      244.79      224.56     58.25 o 
  -6  14   8        4.82       54.13     53.45 o 
  -5  14   8     1493.38     1614.99     78.88 o 
  -4  14   8      641.66      527.56     65.31 o 
  -3  14   8      228.63      212.80     55.71 o 
  -2  14   8       33.54       34.71     53.67 o 
  -1  14   8     1386.65     1404.92     54.63 o 
   0  14   8     1559.57     1515.02    112.83 o 
   1  14   8       55.81       63.73     43.65 o 
   2  14   8       49.65       82.37     51.55 o 
   3  14   8      295.90      339.74     58.88 o 
   4  14   8      937.05      940.57     75.53 o 
   5  14   8        9.70      -10.36     58.52 o 
  -7  15   8       29.04       34.17     56.44 o 
  -6  15   8       37.93       -3.53     52.27 o 
  -5  15   8       72.35       55.89     55.35 o 
  -4  15   8      126.99      171.21     56.03 o 
  -3  15   8      213.47      158.85     57.48 o 
  -2  15   8      474.13      510.86     63.00 o 
  -1  15   8      145.88      127.28     38.56 o 
   0  15   8        4.32       13.09     39.09 o 
   1  15   8       42.05       39.12     39.47 o 
   2  15   8        0.48       32.72     56.57 o 
   3  15   8       36.80       80.92     55.94 o 
  -4  16   8       71.96      104.54     53.90 o 
  -3  16   8       31.45        0.50     57.25 o 
  -2  16   8       15.42       41.41     56.34 o 
  -1  16   8      157.10      201.00     42.06 o 
   0  16   8      129.31      135.46     42.99 o 
   1  16   8       30.85       48.28     42.53 o 
 -14   1   9      226.00      186.75     39.04 o 
 -13   1   9      128.24      129.92     37.65 o 
 -12   1   9     2822.55     2855.34     63.40 o 
 -11   1   9     2384.85     2159.26    120.84 o 
 -10   1   9       72.32       74.67     32.11 o 
  -9   1   9     3415.87     3460.60     90.28 o 
  -8   1   9     3104.30     2932.99     90.37 o 
  -7   1   9     2719.51     2579.87     99.72 o 
  -6   1   9      250.28      214.88     24.17 o 
  -5   1   9     1516.47     1574.68     53.50 o 
  -4   1   9    11219.35    11930.93    173.79 o 
  -3   1   9    14260.17    14263.63    443.74 o 
  -2   1   9      141.67      140.96     20.22 o 
  -1   1   9     4158.28     3831.69    107.84 o 
   0   1   9     6325.21     6399.12     94.71 o 
   1   1   9     4021.43     3935.08     77.21 o 
   2   1   9       10.87        2.76     22.84 o 
   3   1   9     4343.09     4447.28    111.84 o 
   4   1   9     2366.36     2235.73    127.90 o 
   5   1   9      809.58      885.67     37.59 o 
   6   1   9      216.59      256.09     33.66 o 
   7   1   9     2123.71     2134.24     93.68 o 
   8   1   9     1455.37     1540.45     54.13 o 
   9   1   9      128.49      148.82     38.02 o 
  10   1   9       16.16      -15.65     36.59 o 
  11   1   9      185.75      202.66     43.17 o 
 -14   2   9      232.88      217.41     55.98 o 
 -13   2   9     1329.69     1526.83     73.18 o 
 -12   2   9       30.03       47.38     50.60 o 
 -11   2   9      601.60      698.81     54.26 o 
 -10   2   9     1391.42     1252.71     72.86 o 
  -9   2   9     5093.16     5119.63    142.24 o 
  -8   2   9      850.12      919.80     49.83 o 
  -7   2   9     3410.41     3078.55    140.97 o 
  -6   2   9    11228.40    10764.77    224.20 o 
  -5   2   9     2367.95     2460.93    106.04 o 
  -4   2   9      246.64      206.19     29.60 o 
  -3   2   9    11883.00    12229.82    243.93 o 
  -2   2   9     7404.36     6840.83    190.71 o 
  -1   2   9     1304.90     1348.75     44.04 o 
   0   2   9       41.33       54.51     28.19 o 
   1   2   9     2465.15     2340.35    109.09 o 
   2   2   9     8472.39     8349.69    209.95 o 
   3   2   9     8108.32     7975.60    197.86 o 
   4   2   9     1107.83     1124.86     52.09 o 
   5   2   9      825.72      942.43     54.08 o 
   6   2   9     3790.76     3587.10    125.59 o 
   7   2   9     1487.75     1451.29     82.37 o 
   8   2   9      308.81      218.73     51.68 o 
   9   2   9     1111.78     1018.46     71.10 o 
  10   2   9      808.63      774.75     66.89 o 
  11   2   9      133.33      118.71     59.56 o 
 -14   3   9        1.21       47.34     52.63 o 
 -13   3   9        1.89       -5.39     50.14 o 
 -12   3   9      791.90      709.90     61.73 o 
 -11   3   9       37.11       17.15     44.40 o 
 -10   3   9      476.57      568.47     49.96 o 
  -9   3   9      185.70      161.16     46.30 o 
  -8   3   9     1160.11     1092.23     61.82 o 
  -7   3   9     3319.34     3197.84    134.59 o 
  -6   3   9      161.87      195.78     35.21 o 
  -5   3   9     2102.76     2059.73    110.74 o 
  -4   3   9      136.68      155.23     30.82 o 
  -3   3   9     3312.58     3165.03    140.84 o 
  -2   3   9      376.32      352.55     31.50 o 
  -1   3   9      833.98      836.09     28.59 o 
   0   3   9      800.28      894.69     31.65 o 
   1   3   9      561.12      561.72     26.96 o 
   2   3   9     1250.44     1193.19     60.01 o 
   3   3   9     1563.11     1403.86     79.70 o 
   4   3   9      283.39      301.86     43.17 o 
   5   3   9      181.03      129.03     45.62 o 
   6   3   9      727.39      811.36     56.44 o 
   7   3   9      310.13      292.45     49.06 o 
   8   3   9      477.87      474.20     52.50 o 
   9   3   9      113.06      123.82     54.94 o 
  10   3   9       73.83       66.39     54.13 o 
 -14   4   9      484.14      583.95     66.57 o 
 -13   4   9       22.64       30.19     49.92 o 
 -12   4   9       60.75       57.20     49.10 o 
 -11   4   9      228.09      246.11     50.60 o 
 -10   4   9     1621.92     1761.80     85.67 o 
  -9   4   9      200.47      220.85     42.63 o 
  -8   4   9      722.70      707.54     50.10 o 
  -7   4   9     1344.24     1347.75     69.65 o 
  -6   4   9       79.39       77.75     36.30 o 
  -5   4   9     5909.71     5602.61    173.11 o 
  -4   4   9      131.51      115.04     32.90 o 
  -3   4   9       17.16       67.84     29.51 o 
  -2   4   9      144.63      123.69     31.41 o 
  -1   4   9     2189.70     2231.50    158.33 o 
   0   4   9      351.49      345.52     24.91 o 
   1   4   9     1449.39     1465.93     68.09 o 
   2   4   9     3643.14     3790.52    149.08 o 
   3   4   9       38.39        3.85     38.65 o 
   4   4   9       51.11       55.62     42.00 o 
   5   4   9     1267.61     1272.12     60.01 o 
   6   4   9      270.00      298.29     49.56 o 
   7   4   9        0.84       10.77     46.39 o 
   8   4   9      218.49      196.01     49.69 o 
   9   4   9      320.11      321.69     59.01 o 
  10   4   9      258.63      261.36     58.65 o 
 -14   5   9      470.22      445.28     66.12 o 
 -13   5   9      869.17      996.01     70.78 o 
 -12   5   9      512.92      541.90     60.28 o 
 -11   5   9     2515.51     2542.52     85.54 o 
 -10   5   9      272.87      267.06     47.84 o 
  -9   5   9      146.94      134.87     46.66 o 
  -8   5   9     3213.62     3298.00    118.98 o 
  -7   5   9     2232.18     2266.78    107.67 o 
  -6   5   9      620.36      657.54     44.44 o 
  -5   5   9      295.10      262.58     39.55 o 
  -4   5   9    10838.05    10452.18    225.11 o 
  -3   5   9     3909.21     3995.09    147.36 o 
  -2   5   9     1009.08      912.83     44.13 o 
  -1   5   9     4250.71     3978.81    108.95 o 
   0   5   9     4942.37     4777.24    114.58 o 
   1   5   9     7135.72     6947.52    135.41 o 
   2   5   9      196.56      169.03     41.68 o 
   3   5   9     5086.47     5232.18    155.50 o 
   4   5   9     4285.61     4346.23    139.57 o 
   5   5   9      392.46      514.21     50.91 o 
   6   5   9      818.75      752.94     58.34 o 
   7   5   9      775.60      676.05     57.07 o 
   8   5   9     1719.26     1860.10     78.25 o 
   9   5   9       42.14       41.68     51.86 o 
  10   5   9       26.26       27.61     55.58 o 
 -14   6   9      346.36      349.29     62.27 o 
 -13   6   9      695.67      644.00     67.66 o 
 -12   6   9       12.22      112.01     53.72 o 
 -11   6   9      166.92      180.62     50.91 o 
 -10   6   9      736.04      770.22     54.81 o 
  -9   6   9      626.65      717.86     52.95 o 
  -8   6   9      220.57      240.95     45.57 o 
  -7   6   9     3599.24     3493.73    124.14 o 
  -6   6   9      701.23      741.31     49.38 o 
  -5   6   9     3382.19     3366.97    136.72 o 
  -4   6   9      800.38      892.64     46.03 o 
  -3   6   9       83.58       80.60     34.94 o 
  -2   6   9     7811.58     7528.60    195.37 o 
  -1   6   9     1570.31     1713.24     54.77 o 
   0   6   9       89.13       82.65     25.81 o 
   1   6   9      698.18      769.45     33.22 o 
   2   6   9     6538.07     6268.60    173.24 o 
   3   6   9     1102.18     1098.38     54.26 o 
   4   6   9       14.84       23.62     43.67 o 
   5   6   9     1446.57     1355.49     63.09 o 
   6   6   9     1078.71     1053.49     61.73 o 
   7   6   9      488.11      490.27     54.22 o 
   8   6   9      223.02      231.67     56.03 o 
   9   6   9      126.61       89.20     55.76 o 
  10   6   9      138.63      138.58     57.48 o 
 -13   7   9       10.41        7.15     52.59 o 
 -12   7   9       13.04        2.31     53.31 o 
 -11   7   9      180.87      202.03     51.19 o 
 -10   7   9      329.66      317.34     51.73 o 
  -9   7   9       66.66       73.72     44.08 o 
  -8   7   9       36.84       66.93     44.62 o 
  -7   7   9      198.81      195.51     45.66 o 
  -6   7   9      124.66      150.03     42.86 o 
  -5   7   9      266.07      250.13     43.85 o 
  -4   7   9     1061.01     1060.59     57.43 o 
  -3   7   9       54.69       64.76     37.74 o 
  -2   7   9        4.35       26.57     36.30 o 
  -1   7   9      178.51      156.72     32.27 o 
   0   7   9     1329.02     1266.26     93.12 o 
   1   7   9        1.10      -12.04     29.30 o 
   2   7   9       21.69       33.35     41.77 o 
   3   7   9       91.30       99.52     42.32 o 
   4   7   9      626.73      610.83     53.90 o 
   5   7   9        4.62      -17.42     45.03 o 
   6   7   9      315.41      268.33     50.37 o 
   7   7   9        2.36        5.30     51.46 o 
   8   7   9       46.30      135.41     53.04 o 
   9   7   9      165.23      177.59     57.07 o 
 -13   8   9      356.22      398.98     61.05 o 
 -12   8   9      229.97      226.87     58.11 o 
 -11   8   9       15.04       20.09     51.50 o 
 -10   8   9     2877.68     3014.28     88.21 o 
  -9   8   9     1620.32     1606.07     75.04 o 
  -8   8   9        7.80       65.76     45.12 o 
  -7   8   9     1391.25     1374.27     68.25 o 
  -6   8   9     2753.82     2815.51    115.90 o 
  -5   8   9     5329.84     4979.83    151.11 o 
  -4   8   9        1.60      -37.56     40.78 o 
  -3   8   9     3920.98     3686.66    137.44 o 
  -2   8   9     3444.18     3437.79    129.93 o 
  -1   8   9     3574.17     3419.70     93.44 o 
   0   8   9      327.15      279.05     31.39 o 
   1   8   9     2838.16     2683.76    123.89 o 
   2   8   9     3189.84     3299.35    125.18 o 
   3   8   9      849.31      812.49     54.81 o 
   4   8   9       27.34       27.02     43.54 o 
   5   8   9     1399.71     1579.10     78.88 o 
   6   8   9     1756.85     1688.57     76.35 o 
   7   8   9      281.52      320.83     58.29 o 
   8   8   9       48.96       49.69     54.67 o 
   9   8   9      672.32      706.14     69.42 o 
 -12   9   9      490.12      445.73     64.17 o 
 -11   9   9     1284.47     1320.14     77.48 o 
 -10   9   9       87.17      107.35     50.19 o 
  -9   9   9      437.01      453.83     56.25 o 
  -8   9   9     1399.16     1471.89     71.23 o 
  -7   9   9      534.12      642.37     54.81 o 
  -6   9   9      682.89      742.71     54.49 o 
  -5   9   9      321.15      340.15     49.87 o 
  -4   9   9     6444.90     6545.98    158.76 o 
  -3   9   9       25.57       37.88     44.35 o 
  -2   9   9       71.62       98.98     43.31 o 
  -1   9   9     1419.06     1461.71     54.81 o 
   0   9   9     2209.39     2123.84     75.05 o 
   1   9   9     2113.82     2246.81     72.12 o 
   2   9   9      299.77      332.41     50.51 o 
   3   9   9      779.42      836.57     56.25 o 
   4   9   9      798.96      894.23     58.88 o 
   5   9   9      736.12      806.66     56.93 o 
   6   9   9      150.67      138.67     56.03 o 
   7   9   9      758.89      735.87     66.53 o 
   8   9   9      823.35      764.34     71.78 o 
 -12  10   9       14.73       39.64     55.21 o 
 -11  10   9        1.30      -22.13     53.81 o 
 -10  10   9       25.24       39.92     52.45 o 
  -9  10   9       32.26       22.58     49.60 o 
  -8  10   9       94.60      111.60     45.03 o 
  -7  10   9       30.54       42.59     49.83 o 
  -6  10   9       86.68      118.03     46.25 o 
  -5  10   9      127.67      134.96     46.30 o 
  -4  10   9      343.62      356.89     49.24 o 
  -3  10   9       82.01      126.72     46.34 o 
  -2  10   9       23.06       47.88     45.21 o 
  -1  10   9      501.80      463.59     36.74 o 
   0  10   9      342.09      292.29     35.26 o 
   1  10   9       18.45        7.48     33.67 o 
   2  10   9      314.31      368.75     50.42 o 
   3  10   9      182.18      229.59     49.06 o 
   4  10   9       16.23       28.19     48.06 o 
   5  10   9       99.58       61.46     52.32 o 
   6  10   9       44.57       39.60     49.51 o 
   7  10   9      106.81       51.28     55.48 o 
   8  10   9        0.31      -33.49     55.08 o 
 -11  11   9      440.12      443.56     62.95 o 
 -10  11   9      202.08      236.60     59.15 o 
  -9  11   9      364.33      378.26     59.78 o 
  -8  11   9      190.39      224.65     52.45 o 
  -7  11   9      781.08      686.41     61.96 o 
  -6  11   9       92.89       84.95     48.92 o 
  -5  11   9      777.76      733.70     58.20 o 
  -4  11   9      457.14      375.27     51.19 o 
  -3  11   9     1032.13      952.07     59.15 o 
  -2  11   9        9.81       20.41     43.67 o 
  -1  11   9      477.54      483.05     37.11 o 
   0  11   9     2235.74     2156.23     65.28 o 
   1  11   9      199.88      205.84     34.60 o 
   2  11   9        0.03       10.54     46.16 o 
   3  11   9      233.67      184.96     47.93 o 
   4  11   9      469.39      544.39     59.24 o 
   5  11   9       63.62       67.93     51.28 o 
   6  11   9       55.43       83.82     53.27 o 
   7  11   9      269.43      364.00     60.19 o 
 -10  12   9      819.10      772.40     72.28 o 
  -9  12   9     1147.70     1203.83     76.53 o 
  -8  12   9        1.69        8.60     52.50 o 
  -7  12   9      341.58      332.00     57.11 o 
  -6  12   9     3186.84     3064.74     94.45 o 
  -5  12   9     1251.51     1185.00     70.10 o 
  -4  12   9       40.76       49.51     47.16 o 
  -3  12   9      770.63      755.52     60.28 o 
  -2  12   9     1813.88     1679.43     78.25 o 
  -1  12   9     1745.11     1629.25     53.43 o 
   0  12   9        8.42        3.94     33.32 o 
   1  12   9     1576.88     1506.94     52.19 o 
   2  12   9      977.89     1049.14     65.21 o 
   3  12   9      883.15      905.95     66.17 o 
   4  12   9       20.95       91.69     52.00 o 
   5  12   9     1002.55     1124.45     74.85 o 
   6  12   9      805.28      761.67     71.14 o 
  -9  13   9      152.85      191.07     60.33 o 
  -8  13   9      502.22      540.77     65.26 o 
  -7  13   9      271.47      303.99     58.52 o 
  -6  13   9       65.92       56.84     51.09 o 
  -5  13   9      636.33      658.26     62.27 o 
  -4  13   9      762.99      688.81     66.66 o 
  -3  13   9      226.99      211.85     54.72 o 
  -2  13   9       15.90      -16.79     50.96 o 
  -1  13   9      457.97      470.57     42.01 o 
   0  13   9      550.21      474.88     41.29 o 
   1  13   9       57.73       66.77     35.32 o 
   2  13   9        4.54       23.13     51.46 o 
   3  13   9      144.55      159.53     54.90 o 
   4  13   9      799.42      772.17     70.28 o 
   5  13   9      154.28      149.21     62.14 o 
  -8  14   9        1.50       -2.40     56.62 o 
  -7  14   9       58.14       72.77     56.48 o 
  -6  14   9      137.91      144.64     54.31 o 
  -5  14   9      332.67      377.67     60.06 o 
  -4  14   9        1.43       13.67     53.49 o 
  -3  14   9      122.19       74.36     52.86 o 
  -2  14   9        1.59       49.42     47.61 o 
  -1  14   9       24.59       17.06     37.76 o 
   0  14   9        0.27      -11.27     37.76 o 
   1  14   9       90.88      114.97     40.48 o 
   2  14   9      271.62      265.16     57.93 o 
   3  14   9       42.86       76.17     54.53 o 
   4  14   9       37.80        2.76     57.30 o 
  -6  15   9      172.60      197.77     59.60 o 
  -5  15   9      273.59      312.18     62.23 o 
  -4  15   9      938.87      953.33     75.62 o 
  -3  15   9      611.36      546.57     69.11 o 
  -2  15   9       67.43       95.90     56.30 o 
  -1  15   9      395.55      392.74     45.85 o 
   0  15   9     1115.20     1215.22     56.60 o 
   1  15   9      503.21      496.25     82.66 o 
   2  15   9        1.68      -39.83     56.12 o 
  -3  16   9      206.08      156.54     62.41 o 
  -2  16   9      702.73      626.67     71.42 o 
  -1  16   9      424.78      452.76     48.37 o 
 -14   0  10      222.69      217.73     54.22 o 
 -13   0  10        2.50       64.17     48.24 o 
 -12   0  10     1054.92     1143.28     67.52 o 
 -11   0  10     5550.85     5544.99    123.46 o 
 -10   0  10     1189.20     1137.39     61.37 o 
  -9   0  10      387.31      303.94     44.49 o 
  -8   0  10      148.58      159.12     42.81 o 
  -7   0  10    25565.49    24044.15    317.02 o 
  -6   0  10       29.90       13.03     36.16 o 
  -5   0  10      367.74      359.47     35.07 o 
  -4   0  10     3376.33     3381.09    147.40 o 
  -3   0  10    15997.71    15724.78    275.98 o 
  -2   0  10     7730.18     7939.71    201.85 o 
  -1   0  10    10547.13    10868.82    165.96 o 
   0   0  10     7446.70     7614.82    367.55 o 
   1   0  10     3744.24     4193.13    110.05 o 
   2   0  10     4579.46     4749.70    158.13 o 
   3   0  10     7182.54     6835.94    181.93 o 
   4   0  10     1485.32     1457.67     63.59 o 
   5   0  10     2788.52     2796.55    118.12 o 
   6   0  10       27.74       21.13     44.31 o 
   7   0  10      229.04      164.33     50.05 o 
   8   0  10     4801.20     4635.83    112.73 o 
   9   0  10      870.89      924.01     71.14 o 
  10   0  10       45.76        0.68     51.95 o 
 -14   1  10        0.46       -1.49     36.03 o 
 -13   1  10      400.85      397.83     48.79 o 
 -12   1  10      898.45      902.93     46.08 o 
 -11   1  10       32.14       19.18     34.04 o 
 -10   1  10     2125.29     2108.95    105.45 o 
  -9   1  10      123.78      139.59     30.86 o 
  -8   1  10     2450.65     2397.83     80.07 o 
  -7   1  10      301.28      286.55     30.58 o 
  -6   1  10     7180.35     6635.15    128.40 o 
  -5   1  10      690.75      676.15     29.68 o 
  -4   1  10     1577.57     1445.03     69.72 o 
  -3   1  10     3371.52     3350.04    102.31 o 
  -2   1  10     2943.81     2760.89    368.34 o 
  -1   1  10     5998.06     5720.66     89.14 o 
   0   1  10     3061.37     3115.35     70.49 o 
   1   1  10      439.47      458.72     19.52 o 
   2   1  10     4894.46     4834.63    134.48 o 
   3   1  10     1864.37     1866.83     62.25 o 
   4   1  10       29.44       44.36     29.68 o 
   5   1  10       89.26       78.89     31.19 o 
   6   1  10      635.22      683.96     38.72 o 
   7   1  10      718.92      715.54     42.53 o 
   8   1  10      245.17      218.23     41.52 o 
   9   1  10      590.47      653.75     45.91 o 
  10   1  10      135.49      114.02     39.16 o 
 -14   2  10      262.76      285.75     57.57 o 
 -13   2  10        0.46       29.24     50.05 o 
 -12   2  10      326.25      364.32     55.35 o 
 -11   2  10       13.50        0.00     45.48 o 
 -10   2  10      251.95      251.45     47.34 o 
  -9   2  10      114.61      135.45     46.30 o 
  -8   2  10     2117.64     2111.18    105.04 o 
  -7   2  10       74.58       66.98     38.42 o 
  -6   2  10      664.83      713.34     43.45 o 
  -5   2  10      454.28      470.44     36.52 o 
  -4   2  10      142.10      138.67     31.36 o 
  -3   2  10     2772.31     2798.86    131.29 o 
  -2   2  10      423.77      438.90     34.30 o 
  -1   2  10      119.82      151.91     22.99 o 
   0   2  10      993.71     1014.63     33.88 o 
   1   2  10     2131.06     2148.64     78.99 o 
   2   2  10      701.06      725.28     46.30 o 
   3   2  10       91.36       66.93     39.74 o 
   4   2  10      374.06      346.40     48.42 o 
   5   2  10       95.64       91.83     46.12 o 
   6   2  10        3.38       -0.54     47.43 o 
   7   2  10      533.83      490.40     57.34 o 
   8   2  10       90.59       92.14     53.22 o 
   9   2  10       21.78       11.72     52.09 o 
  10   2  10        2.07      -19.46     54.81 o 
 -14   3  10      153.69      181.34     57.20 o 
 -13   3  10     1148.94     1257.64     71.55 o 
 -12   3  10      773.08      783.44     62.59 o 
 -11   3  10      315.63      293.76     50.01 o 
 -10   3  10      832.77      847.25     56.30 o 
  -9   3  10     2957.42     2879.37    111.33 o 
  -8   3  10      985.25     1056.43     52.36 o 
  -7   3  10     1421.89     1476.50     66.44 o 
  -6   3  10     5793.77     5413.21    165.78 o 
  -5   3  10     8744.89     8827.92    207.00 o 
  -4   3  10      893.24     1050.50     53.40 o 
  -3   3  10        7.25       54.90     31.59 o 
  -2   3  10     5625.13     4759.06    166.23 o 
  -1   3  10     6696.79     6472.01    258.33 o 
   0   3  10      369.50      396.71     26.96 o 
   1   3  10     1751.91     1693.72     63.27 o 
   2   3  10     6454.05     6169.81    176.64 o 
   3   3  10     4102.05     3846.01    143.28 o 
   4   3  10      446.67      360.52     47.20 o 
   5   3  10     1227.47     1169.89     60.64 o 
   6   3  10     2655.94     2458.17    100.65 o 
   7   3  10      744.56      738.59     60.15 o 
   8   3  10       10.52       -8.33     48.83 o 
   9   3  10      123.45      133.96     57.39 o 
  10   3  10      537.10      591.55     67.12 o 
 -14   4  10      211.91      214.43     60.78 o 
 -13   4  10        0.06       -2.67     50.60 o 
 -12   4  10      800.67      820.60     62.86 o 
 -11   4  10     1196.19     1213.29     63.50 o 
 -10   4  10      367.07      386.36     50.91 o 
  -9   4  10      223.12      254.61     45.30 o 
  -8   4  10     1636.94     1648.93     81.37 o 
  -7   4  10     9907.20     9788.90    196.87 o 
  -6   4  10     1161.79     1212.61     55.89 o 
  -5   4  10      850.87      777.96     48.83 o 
  -4   4  10     1947.63     1898.84     96.22 o 
  -3   4  10     5504.08     5317.80    163.78 o 
  -2   4  10     4708.75     4449.73    156.50 o 
  -1   4  10     1333.83     1372.65     56.62 o 
   0   4  10     5666.60     5738.85    124.57 o 
   1   4  10     4836.39     5003.62    114.81 o 
   2   4  10     2116.72     2252.66    115.77 o 
   3   4  10      561.18      635.68     47.47 o 
   4   4  10     5176.80     4982.95    143.42 o 
   5   4  10     2592.33     2536.23    108.93 o 
   6   4  10        1.81        4.98     44.76 o 
   7   4  10      612.86      496.20     56.44 o 
   8   4  10      938.08      995.11     66.89 o 
   9   4  10      289.33      295.03     58.38 o 
  10   4  10       50.29       39.19     54.99 o 
 -14   5  10       58.29       85.40     56.93 o 
 -13   5  10       26.06       19.78     53.58 o 
 -12   5  10       20.68       26.29     50.14 o 
 -11   5  10       66.41      143.78     45.57 o 
 -10   5  10       91.69      139.84     48.56 o 
  -9   5  10      240.20      248.23     47.79 o 
  -8   5  10        3.78        8.06     42.32 o 
  -7   5  10       10.95       -0.18     42.36 o 
  -6   5  10      453.35      423.87     44.99 o 
  -5   5  10      540.64      502.98     43.63 o 
  -4   5  10      415.69      485.97     42.63 o 
  -3   5  10       24.75       25.30     33.67 o 
  -2   5  10      482.96      426.64     39.78 o 
  -1   5  10      662.63      712.07     31.25 o 
   0   5  10      192.71      163.71     27.86 o 
   1   5  10      144.79      142.55     29.52 o 
   2   5  10       36.38       18.92     41.00 o 
   3   5  10      111.14      146.95     44.58 o 
   4   5  10        3.45       52.18     46.48 o 
   5   5  10       18.23       34.26     47.97 o 
   6   5  10        5.61       12.85     45.94 o 
   7   5  10      225.00      227.14     53.04 o 
   8   5  10       25.25       44.22     50.91 o 
   9   5  10       38.99       29.91     53.72 o 
 -13   6  10       34.45       53.77     52.68 o 
 -12   6  10      724.80      778.87     68.93 o 
 -11   6  10     1741.78     1692.24     75.81 o 
 -10   6  10      477.29      541.72     53.95 o 
  -9   6  10       23.06       64.08     46.98 o 
  -8   6  10     1664.51     1620.60     86.26 o 
  -7   6  10      470.71      461.48     50.10 o 
  -6   6  10     2106.67     2056.87    100.65 o 
  -5   6  10      159.33      161.88     42.13 o 
  -4   6  10     3378.28     3548.04    134.41 o 
  -3   6  10     2353.95     2418.88    109.34 o 
  -2   6  10       57.35       90.47     37.65 o 
  -1   6  10      287.14      380.57     63.99 o 
   0   6  10     2941.46     2975.42    115.11 o 
   1   6  10     6192.34     5922.06    119.73 o 
   2   6  10        9.81       24.66     42.13 o 
   3   6  10        2.00      -15.48     44.03 o 
   4   6  10     1873.70     1842.22     85.85 o 
   5   6  10     1583.54     1365.35     78.02 o 
   6   6  10      129.60      138.44     47.75 o 
   7   6  10      979.02      941.20     67.98 o 
   8   6  10      397.57      402.74     61.73 o 
   9   6  10      228.49      230.36     59.11 o 
 -13   7  10      660.29      668.85     67.61 o 
 -12   7  10     1343.42     1313.03     77.16 o 
 -11   7  10      102.66      118.30     52.41 o 
 -10   7  10      845.73      931.47     59.24 o 
  -9   7  10     2188.88     2234.64     88.16 o 
  -8   7  10     1264.14     1283.35     67.43 o 
  -7   7  10       71.45       82.73     45.35 o 
  -6   7  10     1613.09     1534.79     88.25 o 
  -5   7  10     2618.26     2594.66    117.53 o 
  -4   7  10      192.26      236.01     42.86 o 
  -3   7  10       33.85       50.78     39.46 o 
  -2   7  10     4545.07     3970.33    141.79 o 
  -1   7  10     2352.30     2344.36     75.97 o 
   0   7  10     2486.06     2430.75     80.73 o 
   1   7  10     2036.91     2013.81     68.08 o 
   2   7  10     4026.40     4082.34    130.84 o 
   3   7  10      507.22      545.89     50.73 o 
   4   7  10        0.59       15.70     44.40 o 
   5   7  10      434.04      459.13     52.77 o 
   6   7  10     2097.70     2127.02     81.10 o 
   7   7  10      893.85      914.37     69.33 o 
   8   7  10       15.27       28.83     50.96 o 
   9   7  10      212.01      210.35     59.56 o 
 -13   8  10       43.13       57.57     58.83 o 
 -12   8  10      244.18      244.66     58.02 o 
 -11   8  10      625.61      643.42     63.81 o 
 -10   8  10       82.50       14.84     48.06 o 
  -9   8  10       44.95       72.95     47.16 o 
  -8   8  10      681.00      761.90     56.34 o 
  -7   8  10      806.82      753.80     56.21 o 
  -6   8  10      250.92      228.91     47.43 o 
  -5   8  10        2.14       13.94     42.72 o 
  -4   8  10        8.09       11.00     43.22 o 
  -3   8  10     4234.23     4342.11    138.49 o 
  -2   8  10      190.53      181.52     43.85 o 
  -1   8  10      204.45      199.46     31.91 o 
   0   8  10      462.10      476.51     53.31 o 
   1   8  10     2804.74     2833.59     99.02 o 
   2   8  10       70.48       81.51     45.89 o 
   3   8  10      199.71      200.71     45.98 o 
   4   8  10     1125.40     1215.51     63.36 o 
   5   8  10      340.44      288.96     50.60 o 
   6   8  10       98.64       89.11     50.64 o 
   7   8  10      244.47      209.13     54.85 o 
   8   8  10       78.91       57.43     56.75 o 
 -12   9  10        9.93        1.22     57.52 o 
 -11   9  10      156.86      194.20     57.93 o 
 -10   9  10       20.68       55.26     52.59 o 
  -9   9  10      405.55      427.45     55.21 o 
  -8   9  10       50.79       14.66     47.43 o 
  -7   9  10      393.88      368.03     51.32 o 
  -6   9  10      565.74      476.73     51.64 o 
  -5   9  10     1368.56     1305.61     67.03 o 
  -4   9  10       58.68       25.93     46.03 o 
  -3   9  10      215.33      228.73     48.47 o 
  -2   9  10       31.31       50.96     43.67 o 
  -1   9  10     1394.19     1378.56     53.60 o 
   0   9  10      254.20      254.08     36.34 o 
   1   9  10      443.24      438.60     36.50 o 
   2   9  10      724.61      751.26     56.71 o 
   3   9  10       36.25        7.29     43.85 o 
   4   9  10        2.22        1.54     46.07 o 
   5   9  10       44.97       54.35     48.06 o 
   6   9  10      247.37      250.13     56.80 o 
   7   9  10       70.73      116.63     55.71 o 
   8   9  10        1.81       35.84     55.89 o 
 -11  10  10      444.69      496.92     62.18 o 
 -10  10  10      716.66      774.34     67.39 o 
  -9  10  10       82.81      126.27     52.86 o 
  -8  10  10     1871.31     1926.76     78.20 o 
  -7  10  10     2705.63     2535.65     87.39 o 
  -6  10  10      563.22      504.48     56.12 o 
  -5  10  10        4.66       74.27     45.26 o 
  -4  10  10     4125.84     3968.75    116.72 o 
  -3  10  10     4144.34     4153.48    120.43 o 
  -2  10  10      279.69      274.44     48.38 o 
  -1  10  10      990.60      919.35     42.12 o 
   0  10  10     2851.95     2816.74     74.21 o 
   1  10  10     1689.11     1801.01     59.73 o 
   2  10  10      183.30      188.04     51.19 o 
   3  10  10      555.81      568.47     55.53 o 
   4  10  10     1226.09     1233.38     71.28 o 
   5  10  10     1357.46     1387.12     75.99 o 
   6  10  10        4.57        2.58     50.10 o 
   7  10  10      335.69      325.98     64.04 o 
 -11  11  10        1.35       13.44     54.81 o 
 -10  11  10      252.06      356.62     56.57 o 
  -9  11  10      618.21      635.09     64.72 o 
  -8  11  10      244.59      232.26     56.39 o 
  -7  11  10       24.15      -10.95     51.37 o 
  -6  11  10     1515.82     1445.23     73.00 o 
  -5  11  10      971.34     1034.66     63.31 o 
  -4  11  10      260.32      254.57     48.52 o 
  -3  11  10      630.03      660.30     55.94 o 
  -2  11  10      857.46      858.70     57.48 o 
  -1  11  10      348.62      302.60     35.89 o 
   0  11  10       22.44       17.23     32.65 o 
   1  11  10       71.20       78.55     40.89 o 
   2  11  10      843.55      886.04     61.28 o 
   3  11  10      422.93      478.54     58.29 o 
   4  11  10       19.38       32.04     49.33 o 
   5  11  10      118.96      109.07     55.80 o 
   6  11  10      256.45      248.91     59.74 o 
 -10  12  10        3.21       13.44     54.04 o 
  -9  12  10       11.04       32.45     57.07 o 
  -8  12  10        1.96      -17.65     53.27 o 
  -7  12  10       22.91        0.68     51.41 o 
  -6  12  10        6.60       26.07     50.14 o 
  -5  12  10       44.65        2.17     51.77 o 
  -4  12  10       34.68       49.33     49.83 o 
  -3  12  10       19.99       17.33     46.52 o 
  -2  12  10        2.36       -5.88     48.02 o 
  -1  12  10       25.19       37.13     33.67 o 
   0  12  10      185.02      197.93     58.36 o 
   1  12  10       89.53       51.73     35.94 o 
   2  12  10        6.55      -17.24     52.05 o 
   3  12  10       59.28       10.27     53.95 o 
   4  12  10        1.18       -8.37     52.32 o 
   5  12  10       35.20       42.77     53.45 o 
   6  12  10       98.59       68.97     56.07 o 
  -9  13  10      482.06      439.67     64.45 o 
  -8  13  10      172.02      173.70     60.37 o 
  -7  13  10       92.36      169.08     54.72 o 
  -6  13  10      346.83      365.81     59.97 o 
  -5  13  10      799.35      707.82     66.48 o 
  -4  13  10      103.35      117.12     53.49 o 
  -3  13  10      918.73      888.80     68.43 o 
  -2  13  10      524.15      539.46     61.32 o 
  -1  13  10     1329.06     1306.12     53.88 o 
   0  13  10       25.79        8.30     37.33 o 
   1  13  10      471.93      439.40     43.17 o 
   2  13  10      427.99      344.40     58.79 o 
   3  13  10      147.40      151.93     54.35 o 
   4  13  10       50.70       68.52     55.67 o 
  -7  14  10      842.09      844.08     72.50 o 
  -6  14  10       19.88       16.38     51.05 o 
  -5  14  10        5.46       73.00     52.72 o 
  -4  14  10     1100.09      981.30     74.45 o 
  -3  14  10      644.71      586.80     65.89 o 
  -2  14  10       78.05       14.53     54.44 o 
  -1  14  10       29.41       16.55     38.17 o 
   0  14  10     1321.71     1426.93     96.08 o 
   1  14  10      740.54      750.54     49.06 o 
   2  14  10        7.18       11.45     53.77 o 
   3  14  10      155.28      193.56     58.61 o 
  -5  15  10        0.86       57.75     55.58 o 
  -4  15  10      115.11      157.90     59.11 o 
  -3  15  10      239.88      271.77     63.40 o 
  -2  15  10       15.19       61.28     52.91 o 
  -1  15  10       26.70       12.92     38.83 o 
   0  15  10      107.76       90.50     42.58 o 
   1  15  10       15.74        9.22     41.37 o 
 -14   1  11      309.72      297.50     41.69 o 
 -13   1  11       93.33      121.71     37.00 o 
 -12   1  11      112.25      117.87     36.77 o 
 -11   1  11     1726.87     1717.57     54.90 o 
 -10   1  11      785.82      836.58     46.43 o 
  -9   1  11       59.24       41.53     30.96 o 
  -8   1  11      308.55      328.98     53.49 o 
  -7   1  11     2360.72     2343.28     80.28 o 
  -6   1  11     5660.40     5530.05    245.79 o 
  -5   1  11       14.72       12.13     26.98 o 
  -4   1  11     1435.77     1520.59     80.15 o 
  -3   1  11     3646.70     3676.67    114.70 o 
  -2   1  11      616.55      644.97     38.04 o 
  -1   1  11        6.63       12.30     16.97 o 
   0   1  11     4151.39     4021.93     76.70 o 
   1   1  11     6002.17     5905.27     88.76 o 
   2   1  11     2406.62     2438.59     83.98 o 
   3   1  11      118.72      148.95     30.14 o 
   4   1  11     2357.24     2365.18     77.60 o 
   5   1  11     2061.11     2061.19     70.13 o 
   6   1  11      231.47      209.08     34.87 o 
   7   1  11      134.26      105.28     37.11 o 
   8   1  11     1046.63      983.68     51.28 o 
   9   1  11      430.92      471.55     46.37 o 
  10   1  11       33.34       98.56     39.97 o 
 -14   2  11      185.62      286.75     59.20 o 
 -13   2  11      466.21      426.50     58.38 o 
 -12   2  11     1774.91     1784.34     78.11 o 
 -11   2  11      636.68      602.41     55.58 o 
 -10   2  11      884.97      910.84     56.71 o 
  -9   2  11     3415.81     3300.26    114.32 o 
  -8   2  11     2649.23     2661.01    114.36 o 
  -7   2  11       89.57      117.21     42.50 o 
  -6   2  11     1607.98     1515.24     68.43 o 
  -5   2  11    15432.28    15338.69    261.54 o 
  -4   2  11     3622.34     3790.48    145.86 o 
  -3   2  11      276.47      316.80     37.97 o 
  -2   2  11     7284.80     6824.76    188.09 o 
  -1   2  11    12955.56    12198.40    170.90 o 
   0   2  11     1889.85     2016.26    195.03 o 
   1   2  11      645.14      625.45     33.18 o 
   2   2  11     1868.92     1832.04     99.47 o 
   3   2  11     4607.13     4604.83    147.67 o 
   4   2  11      555.55      640.52     54.53 o 
   5   2  11      849.61      863.86     58.25 o 
   6   2  11      691.50      604.54     55.71 o 
   7   2  11     1769.45     1859.96     78.29 o 
   8   2  11      825.32      902.37     69.11 o 
   9   2  11      186.21      244.97     59.74 o 
 -14   3  11       59.62       92.46     53.00 o 
 -13   3  11       14.49       39.06     50.60 o 
 -12   3  11      236.49      209.49     56.34 o 
 -11   3  11      707.06      726.01     56.53 o 
 -10   3  11       24.06       24.98     42.77 o 
  -9   3  11      478.76      418.81     51.05 o 
  -8   3  11      246.48      166.91     46.98 o 
  -7   3  11      967.82     1011.76     52.36 o 
  -6   3  11     2360.63     2337.19    109.70 o 
  -5   3  11      334.44      264.89     41.23 o 
  -4   3  11     1500.70     1460.71     88.52 o 
  -3   3  11       42.61       20.46     33.94 o 
  -2   3  11     3246.87     3138.33    141.74 o 
  -1   3  11     1201.96     1138.53     58.72 o 
   0   3  11      581.88      576.65     31.50 o 
   1   3  11     1316.65     1242.25     45.89 o 
   2   3  11      378.30      361.83     45.26 o 
   3   3  11        1.58       -3.85     42.72 o 
   4   3  11     1359.62     1352.45     61.50 o 
   5   3  11      174.22      149.57     49.47 o 
   6   3  11       26.92        5.30     45.53 o 
   7   3  11      225.36      213.39     53.86 o 
   8   3  11      430.62      416.23     60.01 o 
   9   3  11      190.16      263.03     59.11 o 
 -14   4  11       67.48       45.85     52.86 o 
 -13   4  11      797.46      800.59     70.78 o 
 -12   4  11      344.12      362.14     57.66 o 
 -11   4  11      153.42      160.89     51.59 o 
 -10   4  11        0.75       -7.69     44.71 o 
  -9   4  11     2262.81     2017.37     96.67 o 
  -8   4  11      109.11      115.31     43.76 o 
  -7   4  11      593.29      579.20     51.28 o 
  -6   4  11     3302.53     3171.05    130.02 o 
  -5   4  11        9.48       -8.60     38.42 o 
  -4   4  11     3913.36     3764.05    146.22 o 
  -3   4  11      173.27      153.87     37.79 o 
  -2   4  11      153.39      152.56     37.52 o 
  -1   4  11     2161.98     2097.35    102.21 o 
   0   4  11     1048.17     1030.84     36.43 o 
   1   4  11      598.00      636.96     35.47 o 
   2   4  11      608.35      621.28     49.83 o 
   3   4  11     1789.22     1749.08     86.12 o 
   4   4  11       64.34       57.11     47.25 o 
   5   4  11       14.05       21.00     45.53 o 
   6   4  11     1058.79     1059.10     65.89 o 
   7   4  11      347.50      402.65     56.30 o 
   8   4  11       40.25        4.84     52.50 o 
   9   4  11       29.29       13.58     56.25 o 
 -13   5  11      128.64      192.75     56.89 o 
 -12   5  11      732.65      800.86     66.84 o 
 -11   5  11      822.34      751.53     61.78 o 
 -10   5  11     4568.53     4444.35    107.98 o 
  -9   5  11      134.27      114.95     49.87 o 
  -8   5  11     1040.55     1169.93     58.61 o 
  -7   5  11     5951.96     6032.73    153.19 o 
  -6   5  11     4206.87     4022.78    142.47 o 
  -5   5  11      310.94      291.36     42.00 o 
  -4   5  11      852.19      864.49     47.93 o 
  -3   5  11     7968.24     8022.35    189.35 o 
  -2   5  11     1182.36     1153.37     56.16 o 
  -1   5  11     1572.46     1675.32     58.37 o 
   0   5  11     7797.80     7197.96    355.45 o 
   1   5  11     3915.42     4011.64     98.88 o 
   2   5  11     4007.53     4043.60    138.67 o 
   3   5  11       97.02       93.14     45.80 o 
   4   5  11     5359.29     5273.63    137.49 o 
   5   5  11     2279.28     2443.23     91.37 o 
   6   5  11      218.52      206.69     47.47 o 
   7   5  11      271.26      308.11     55.03 o 
   8   5  11      954.62      950.39     71.91 o 
   9   5  11      672.67      657.22     68.75 o 
 -13   6  11      234.36      246.06     56.21 o 
 -12   6  11      551.08      586.98     63.68 o 
 -11   6  11       51.04       72.00     51.95 o 
 -10   6  11      338.24      339.52     50.14 o 
  -9   6  11     2309.88     2398.88     92.01 o 
  -8   6  11       98.47       90.42     47.61 o 
  -7   6  11      784.68      715.10     53.95 o 
  -6   6  11     1885.62     1819.10     92.87 o 
  -5   6  11     1804.97     1898.61     97.21 o 
  -4   6  11     1603.22     1545.16     68.79 o 
  -3   6  11       15.43       30.55     39.06 o 
  -2   6  11      610.42      613.59     46.61 o 
  -1   6  11     5844.44     5295.98    112.85 o 
   0   6  11      553.62      473.75     34.95 o 
   1   6  11      211.28      250.89     33.36 o 
   2   6  11       78.69       82.14     44.85 o 
   3   6  11     3767.52     3381.54    116.81 o 
   4   6  11      542.43      549.10     55.26 o 
   5   6  11      289.62      252.94     52.41 o 
   6   6  11      712.06      650.20     60.06 o 
   7   6  11      372.55      417.00     60.42 o 
   8   6  11      127.11      124.09     56.16 o 
   9   6  11      135.67      148.62     60.64 o 
 -13   7  11       33.66       23.35     56.30 o 
 -12   7  11       19.28       42.90     53.95 o 
 -11   7  11       17.86       25.21     51.64 o 
 -10   7  11      202.45      196.78     53.04 o 
  -9   7  11      158.73      151.43     48.38 o 
  -8   7  11      410.30      402.33     53.45 o 
  -7   7  11      989.45      996.42     58.43 o 
  -6   7  11        1.25       23.53     42.54 o 
  -5   7  11      330.02      291.77     46.98 o 
  -4   7  11        5.31      -14.93     42.72 o 
  -3   7  11     1013.28     1009.72     55.12 o 
  -2   7  11      828.97      856.71     52.09 o 
  -1   7  11      199.77      171.85     54.38 o 
   0   7  11      158.63      147.13     46.80 o 
   1   7  11      849.65      810.15     39.62 o 
   2   7  11      198.32      198.36     49.19 o 
   3   7  11      132.10       85.35     45.71 o 
   4   7  11       25.31       30.50     46.89 o 
   5   7  11       95.87       81.87     48.88 o 
   6   7  11        0.22       -8.83     51.50 o 
   7   7  11       32.75       80.15     53.95 o 
   8   7  11       29.32        7.69     55.85 o 
 -12   8  11      657.96      783.26     72.50 o 
 -11   8  11       35.03       35.03     51.41 o 
 -10   8  11       15.69       -4.21     51.28 o 
  -9   8  11     1829.76     1908.66     76.08 o 
  -8   8  11     1214.64     1230.21     64.81 o 
  -7   8  11       59.98       73.77     45.48 o 
  -6   8  11      395.94      433.56     49.06 o 
  -5   8  11     1501.08     1523.12     74.36 o 
  -4   8  11     4371.77     4400.45    131.43 o 
  -3   8  11      712.74      707.00     57.52 o 
  -2   8  11     4515.05     4412.76    136.58 o 
  -1   8  11      512.25      500.93     36.43 o 
   0   8  11      617.95      655.86     42.38 o 
   1   8  11       33.26       37.66     32.35 o 
   2   8  11     1552.56     1561.45     78.07 o 
   3   8  11     1131.96     1323.22     61.41 o 
   4   8  11       60.83       73.68     46.25 o 
   5   8  11        8.60       14.12     46.98 o 
   6   8  11      663.29      741.76     66.71 o 
   7   8  11      636.33      691.39     67.16 o 
   8   8  11       37.46        6.20     56.89 o 
 -12   9  11      592.56      615.27     72.37 o 
 -11   9  11      699.03      778.60     69.06 o 
 -10   9  11      870.90      963.11     66.39 o 
  -9   9  11        1.39      -11.72     48.70 o 
  -8   9  11      837.43      779.41     62.00 o 
  -7   9  11     1437.20     1459.03     72.32 o 
  -6   9  11     1060.01      948.85     59.78 o 
  -5   9  11      158.56      187.32     46.16 o 
  -4   9  11      879.26      859.92     57.66 o 
  -3   9  11     3942.24     3950.19    119.61 o 
  -2   9  11      502.05      499.86     50.78 o 
  -1   9  11      237.15      251.93     34.67 o 
   0   9  11     1302.38     1409.77     45.97 o 
   1   9  11     2430.06     2359.06     88.23 o 
   2   9  11      638.81      736.51     57.16 o 
   3   9  11      429.80      366.08     53.04 o 
   4   9  11      563.48      621.33     57.93 o 
   5   9  11      788.02      708.27     64.40 o 
   6   9  11      299.48      256.61     56.89 o 
   7   9  11      119.49      115.72     57.52 o 
 -11  10  11        0.71      -35.12     57.88 o 
 -10  10  11       20.29       47.07     50.78 o 
  -9  10  11      312.91      291.05     55.44 o 
  -8  10  11       84.87      115.40     51.50 o 
  -7  10  11      124.55      105.63     51.14 o 
  -6  10  11      210.23      251.58     49.65 o 
  -5  10  11       77.05       80.83     45.80 o 
  -4  10  11       28.43       48.61     45.75 o 
  -3  10  11        0.58       28.65     46.93 o 
  -2  10  11       11.97        1.90     44.89 o 
  -1  10  11      437.20      431.82     36.50 o 
   0  10  11      148.77      129.93     34.00 o 
   1  10  11       20.23       45.27     34.66 o 
   2  10  11       26.13       21.99     45.08 o 
   3  10  11      353.36      435.23     57.16 o 
   4  10  11       12.25      -19.69     51.68 o 
   5  10  11        1.18      -49.06     52.91 o 
   6  10  11       33.35       16.84     52.36 o 
 -10  11  11      134.82       96.71     53.22 o 
  -9  11  11        6.17        5.70     53.09 o 
  -8  11  11      526.01      530.54     65.12 o 
  -7  11  11      687.39      763.21     63.72 o 
  -6  11  11       88.92      117.40     49.51 o 
  -5  11  11       22.22       56.66     47.07 o 
  -4  11  11       98.62      129.52     46.30 o 
  -3  11  11     1165.62     1146.08     65.62 o 
  -2  11  11      381.34      435.10     51.37 o 
  -1  11  11       71.01       88.45     33.12 o 
   0  11  11      307.06      294.44     37.25 o 
   1  11  11     1254.71     1329.22     48.79 o 
   2  11  11       17.43       46.03     49.60 o 
   3  11  11      117.84      160.62     51.86 o 
   4  11  11      201.65      249.41     56.98 o 
   5  11  11      371.08      344.63     62.36 o 
   6  11  11      157.34      164.06     58.25 o 
  -9  12  11      723.50      876.80     72.68 o 
  -8  12  11     1400.62     1207.45     80.83 o 
  -7  12  11        0.02      -39.83     52.27 o 
  -6  12  11      345.32      298.42     55.58 o 
  -5  12  11     1543.10     1568.46     77.34 o 
  -4  12  11      668.40      656.49     62.73 o 
  -3  12  11        0.51      -20.00     49.47 o 
  -2  12  11     1389.13     1525.11     71.69 o 
  -1  12  11      965.32      929.77     46.99 o 
   0  12  11      328.94      370.21     38.99 o 
   1  12  11        0.20       34.96     39.17 o 
   2  12  11      886.84      872.14     70.87 o 
   3  12  11      806.05      898.03     69.65 o 
   4  12  11      173.28      125.23     55.94 o 
   5  12  11        9.17        9.82     56.71 o 
  -8  13  11      148.25      171.61     60.46 o 
  -7  13  11      356.20      374.54     62.82 o 
  -6  13  11      114.11       98.16     51.82 o 
  -5  13  11        0.24      -15.89     54.31 o 
  -4  13  11      167.40      171.89     56.44 o 
  -3  13  11      433.59      437.54     62.27 o 
  -2  13  11      404.25      393.33     60.42 o 
  -1  13  11       84.72       84.06     38.99 o 
   0  13  11       31.66       67.82     37.34 o 
   1  13  11      171.75      173.05     38.34 o 
   2  13  11       83.13      119.43     56.93 o 
   3  13  11       28.37      -13.03     53.04 o 
   4  13  11      114.06      179.90     59.87 o 
  -7  14  11       28.75       13.53     54.26 o 
  -6  14  11        6.50       57.39     54.62 o 
  -5  14  11      118.53      131.38     55.53 o 
  -4  14  11       52.05       18.24     56.48 o 
  -3  14  11      105.22       95.13     58.65 o 
  -2  14  11        1.50        3.53     53.72 o 
  -1  14  11      110.48      124.93     40.46 o 
   0  14  11      265.79      321.38     43.74 o 
   1  14  11        0.44      -19.74     41.36 o 
   2  14  11       44.78       50.87     56.62 o 
  -4  15  11      500.00      613.46     70.56 o 
  -3  15  11      767.27      900.61     74.13 o 
  -2  15  11      132.95      138.89     59.42 o 
  -1  15  11        0.06        1.29     39.07 o 
 -14   0  12      729.90      823.04     71.10 o 
 -13   0  12      341.27      341.51     56.80 o 
 -12   0  12       16.31      -33.49     50.19 o 
 -11   0  12     2059.62     2113.99     77.89 o 
 -10   0  12     4299.06     4096.51    111.56 o 
  -9   0  12      247.95      235.34     48.97 o 
  -8   0  12     4088.48     3953.54    129.75 o 
  -7   0  12     2424.25     2419.15    115.86 o 
  -6   0  12    11271.96    10759.48    211.58 o 
  -5   0  12        1.71        1.81     40.37 o 
  -4   0  12      936.77      934.55     49.42 o 
  -3   0  12    12439.06    12290.60    231.85 o 
  -2   0  12    11808.84    11525.22    231.85 o 
  -1   0  12        1.82       -9.30     26.62 o 
   0   0  12     3655.75     3688.09    111.87 o 
   1   0  12    12614.71    12525.27    173.33 o 
   2   0  12     1713.25     1625.71     88.43 o 
   3   0  12      104.99       93.68     43.81 o 
   4   0  12     2923.43     3007.54    110.38 o 
   5   0  12     1336.89     1438.98     68.97 o 
   6   0  12     1812.50     1828.19     78.84 o 
   7   0  12        7.32       16.88     52.41 o 
   8   0  12      357.29      366.53     61.55 o 
   9   0  12      928.95     1027.65     78.57 o 
 -14   1  12      108.36      118.85     51.82 o 
 -13   1  12       18.43       35.37     36.44 o 
 -12   1  12      771.39      803.01     53.92 o 
 -11   1  12      178.84      184.24     34.65 o 
 -10   1  12      203.71      210.27     34.91 o 
  -9   1  12     1997.40     2037.24     64.59 o 
  -8   1  12      485.45      444.05     36.32 o 
  -7   1  12     3456.83     3525.90     89.89 o 
  -6   1  12       17.08       13.13     28.94 o 
  -5   1  12     7120.67     6993.71    126.12 o 
  -4   1  12      921.10      919.20     36.18 o 
  -3   1  12     1057.22     1078.68     34.13 o 
  -2   1  12     3302.61     3403.43     99.84 o 
  -1   1  12     2647.83     2676.69     63.42 o 
   0   1  12     3570.84     3422.27     70.14 o 
   1   1  12        0.09        2.91     21.85 o 
   2   1  12       94.66      110.06     30.51 o 
   3   1  12     1383.56     1338.04     48.68 o 
   4   1  12      544.47      536.60     38.59 o 
   5   1  12        6.65       -6.29     31.95 o 
   6   1  12      238.11      202.11     34.98 o 
   7   1  12      703.96      678.10     45.31 o 
   8   1  12      190.11      183.84     41.17 o 
   9   1  12       39.13       16.25     40.22 o 
 -14   2  12      428.37      445.96     67.79 o 
 -13   2  12      125.28      108.53     52.81 o 
 -12   2  12        0.30      -21.36     48.33 o 
 -11   2  12      395.66      355.36     52.86 o 
 -10   2  12       62.82       70.28     44.26 o 
  -9   2  12       59.78       63.72     44.94 o 
  -8   2  12      630.96      624.59     53.18 o 
  -7   2  12     2823.51     2871.00    116.76 o 
  -6   2  12      276.19      264.25     42.18 o 
  -5   2  12     1307.92     1310.86     58.25 o 
  -4   2  12        1.71      -35.89     36.25 o 
  -3   2  12      124.44      141.52     38.56 o 
  -2   2  12       76.11       51.09     38.51 o 
  -1   2  12      110.82      121.09     32.13 o 
   0   2  12      785.53      752.52     34.77 o 
   1   2  12      473.08      498.65     34.63 o 
   2   2  12      254.07      277.51     45.53 o 
   3   2  12       46.68       24.12     43.49 o 
   4   2  12        1.91       43.22     46.21 o 
   5   2  12      824.33      799.91     60.87 o 
   6   2  12       88.98       98.43     48.79 o 
   7   2  12        3.58       13.58     51.19 o 
   8   2  12       86.16      127.76     53.40 o 
   9   2  12        5.76       52.36     53.22 o 
 -14   3  12       10.72      -21.23     55.44 o 
 -13   3  12      679.57      699.71     68.20 o 
 -12   3  12     1337.41     1522.08     73.41 o 
 -11   3  12      737.50      747.91     61.10 o 
 -10   3  12       16.09       83.59     44.31 o 
  -9   3  12      411.93      521.67     51.41 o 
  -8   3  12     6363.14     6586.58    151.20 o 
  -7   3  12     1074.83     1122.91     56.62 o 
  -6   3  12       60.25       99.75     42.41 o 
  -5   3  12     5761.04     5716.83    158.22 o 
  -4   3  12     3296.31     3288.08    135.82 o 
  -3   3  12      191.17      193.38     39.69 o 
  -2   3  12      319.68      349.70     41.18 o 
  -1   3  12     6662.93     6714.91    124.53 o 
   0   3  12     3639.22     3640.85     99.47 o 
   1   3  12       74.24       71.28     43.36 o 
   2   3  12      572.38      532.31     52.45 o 
   3   3  12     1540.68     1645.08     72.23 o 
   4   3  12     2056.91     1944.82     95.22 o 
   5   3  12       36.58       13.62     47.25 o 
   6   3  12     1841.15     1801.76     77.43 o 
   7   3  12     1071.46      960.71     71.37 o 
   8   3  12      325.42      343.95     60.73 o 
   9   3  12        3.34      -23.26     53.09 o 
 -13   4  12      124.40       13.85     52.18 o 
 -12   4  12       26.54       14.98     51.77 o 
 -11   4  12     1198.96     1160.75     68.07 o 
 -10   4  12      989.85     1001.89     60.46 o 
  -9   4  12      100.28      121.38     47.38 o 
  -8   4  12      299.90      372.55     50.87 o 
  -7   4  12     2125.72     2056.92     98.34 o 
  -6   4  12     3845.31     3963.63    129.03 o 
  -5   4  12      126.03      183.43     42.77 o 
  -4   4  12     1304.85     1278.19     63.09 o 
  -3   4  12     1889.66     1900.29    100.38 o 
  -2   4  12     2280.71     2201.06    109.07 o 
  -1   4  12      890.83      959.96     45.28 o 
   0   4  12     2342.39     2349.09    138.15 o 
   1   4  12     5020.30     4923.55    104.69 o 
   2   4  12      773.52      757.33     53.99 o 
   3   4  12      115.72      112.33     46.57 o 
   4   4  12     1528.87     1554.61     82.23 o 
   5   4  12     3002.02     3008.13     93.23 o 
   6   4  12      374.01      360.47     57.02 o 
   7   4  12       64.04       47.38     53.95 o 
   8   4  12      122.71       94.27     52.36 o 
 -13   5  12        0.02       35.26     51.50 o 
 -12   5  12       24.04      -19.19     50.24 o 
 -11   5  12       19.94       12.36     50.37 o 
 -10   5  12        0.04       10.32     43.72 o 
  -9   5  12      393.48      402.74     54.90 o 
  -8   5  12        9.36       -2.44     45.35 o 
  -7   5  12        3.88       29.96     44.26 o 
  -6   5  12        0.54       20.55     44.44 o 
  -5   5  12      330.38      384.77     45.80 o 
  -4   5  12      345.83      382.92     44.31 o 
  -2   5  12       29.98       50.82     39.74 o 
  -1   5  12        0.35        9.15     28.28 o 
   0   5  12     1152.92     1238.93     41.42 o 
   1   5  12      883.50      979.54     40.39 o 
   2   5  12      237.12      206.33     48.70 o 
   3   5  12      154.69      226.60     46.61 o 
   4   5  12      641.98      657.35     57.70 o 
   5   5  12       18.47       -5.84     49.47 o 
   6   5  12       88.76      145.73     51.28 o 
   7   5  12       16.12      -26.61     53.90 o 
   8   5  12        0.33       25.62     53.77 o 
 -13   6  12      100.96      109.07     57.34 o 
 -12   6  12        4.88        6.74     52.63 o 
 -11   6  12      994.03      969.90     70.19 o 
 -10   6  12      457.46      394.68     55.85 o 
  -9   6  12       50.26       89.43     46.70 o 
  -8   6  12        8.88       -9.01     46.12 o 
  -7   6  12     2359.45     2351.13     98.07 o 
  -6   6  12     1582.11     1379.02     75.22 o 
  -5   6  12      304.92      295.48     46.39 o 
  -4   6  12      444.08      449.31     47.16 o 
  -3   6  12      164.91      119.66     41.82 o 
  -2   6  12     2142.17     2076.65    103.59 o 
  -1   6  12      104.68      109.82     31.32 o 
   0   6  12      240.91      246.91     34.40 o 
   1   6  12     1062.09     1019.00     41.33 o 
   2   6  12     2206.93     2209.71     99.79 o 
   3   6  12        7.10       41.64     44.94 o 
   4   6  12      737.54      811.14     61.59 o 
   5   6  12     1069.50     1029.73     67.79 o 
   6   6  12       24.61       23.13     48.79 o 
   7   6  12        4.85        5.39     52.86 o 
   8   6  12      227.33      227.28     61.59 o 
 -12   7  12      702.53      685.10     68.34 o 
 -11   7  12     1125.53     1141.19     72.37 o 
 -10   7  12      575.12      511.94     60.55 o 
  -9   7  12     1170.96     1200.75     63.45 o 
  -8   7  12     3600.24     3383.30    102.64 o 
  -7   7  12      796.05      830.42     57.88 o 
  -6   7  12      364.60      367.35     50.14 o 
  -5   7  12     4006.44     4026.27    124.82 o 
  -4   7  12     2051.96     2125.98    101.38 o 
  -3   7  12     1362.48     1392.10     67.52 o 
  -2   7  12      157.70      213.11     45.53 o 
  -1   7  12     7680.04     7713.41    286.09 o 
   0   7  12     2079.82     2135.02     70.02 o 
   1   7  12      600.22      508.30     38.25 o 
   2   7  12     1117.55     1289.09     62.59 o 
   3   7  12     1226.51     1301.22     64.04 o 
   4   7  12     1247.38     1275.43     70.24 o 
   5   7  12      123.55      186.77     50.14 o 
   6   7  12      695.66      665.46     65.08 o 
   7   7  12      832.67      956.55     73.09 o 
 -12   8  12        0.05       -0.68     56.48 o 
 -11   8  12      380.95      378.12     59.69 o 
 -10   8  12     1141.66     1188.08     71.64 o 
  -9   8  12       14.31      -18.37     49.74 o 
  -8   8  12       38.46       28.42     44.17 o 
  -7   8  12      149.74      170.12     48.52 o 
  -6   8  12      293.29      283.22     49.15 o 
  -5   8  12      204.05      234.75     50.01 o 
  -4   8  12      796.90      764.79     56.57 o 
  -3   8  12      540.81      563.58     53.27 o 
  -2   8  12      766.31      826.89     56.98 o 
  -1   8  12       15.94       31.37     32.27 o 
   0   8  12      109.98      144.98     32.09 o 
   1   8  12      219.73      231.53     34.54 o 
   2   8  12      242.60      212.39     48.61 o 
   3   8  12        0.58        9.01     44.17 o 
   4   8  12        3.19       11.18     47.97 o 
   5   8  12      441.37      501.35     60.46 o 
   6   8  12        8.45      -14.35     53.49 o 
   7   8  12       15.28       40.91     56.53 o 
 -11   9  12       57.09      102.73     54.72 o 
 -10   9  12       97.05      155.32     53.31 o 
  -9   9  12       59.72      114.09     52.72 o 
  -8   9  12      866.40      818.29     65.53 o 
  -7   9  12      124.96       91.46     46.43 o 
  -6   9  12       49.17       37.88     45.35 o 
  -5   9  12      135.65      120.38     48.56 o 
  -4   9  12      646.44      580.15     55.30 o 
  -3   9  12      579.55      500.54     56.75 o 
  -2   9  12     1004.19      941.79     58.65 o 
  -1   9  12      724.75      743.02     39.88 o 
   0   9  12      329.63      312.09     37.47 o 
   1   9  12       10.02        3.56     32.98 o 
   2   9  12        7.23       57.30     43.63 o 
   3   9  12      144.58      199.81     52.09 o 
   4   9  12       18.20       64.45     53.72 o 
   5   9  12       86.43       61.19     53.58 o 
   6   9  12        7.07       70.60     50.82 o 
 -11  10  12      838.23      917.49     75.35 o 
 -10  10  12      289.23      265.79     56.12 o 
  -9  10  12      751.43      909.98     69.24 o 
  -8  10  12       46.91      112.96     53.40 o 
  -7  10  12     1359.76     1505.74     73.59 o 
  -6  10  12     1110.28     1127.93     65.26 o 
  -5  10  12      125.14      107.48     48.79 o 
  -4  10  12       46.40       60.64     46.61 o 
  -3  10  12     3161.36     3237.58     95.81 o 
  -2  10  12     1496.65     1499.99     68.84 o 
  -1  10  12       15.35       34.51     32.05 o 
   0  10  12      220.41      223.98     34.40 o 
   1  10  12     1094.71     1173.10     46.96 o 
   2  10  12      555.91      657.44     58.92 o 
   3  10  12        0.58       -7.33     50.24 o 
   4  10  12      860.00     1032.99     71.55 o 
   5  10  12      308.02      331.91     59.06 o 
   6  10  12      347.06      369.43     66.57 o 
 -10  11  12       13.95       -9.05     53.90 o 
  -9  11  12       98.81      159.08     53.27 o 
  -8  11  12      989.91      840.55     71.60 o 
  -7  11  12      400.99      438.63     58.70 o 
  -6  11  12      371.70      275.39     55.30 o 
  -5  11  12      835.69      811.00     63.13 o 
  -4  11  12      691.94      649.80     62.32 o 
  -3  11  12      548.56      463.56     59.69 o 
  -2  11  12      211.31      193.74     53.00 o 
  -1  11  12      639.61      629.11     42.93 o 
   0  11  12      391.74      381.64     39.66 o 
   1  11  12       77.67       72.92     36.13 o 
   2  11  12      161.65      195.55     56.66 o 
   3  11  12     1143.59     1002.12     73.54 o 
   4  11  12      245.98      295.21     60.10 o 
   5  11  12        3.59       -7.06     52.54 o 
  -9  12  12        1.65      -26.02     54.40 o 
  -8  12  12       65.59       87.12     56.07 o 
  -7  12  12        0.07       24.94     53.31 o 
  -6  12  12       16.94       22.27     50.14 o 
  -5  12  12       19.24       60.92     49.69 o 
  -4  12  12       24.82      -37.29     50.91 o 
  -3  12  12        7.13      -13.35     49.51 o 
  -2  12  12       15.17       76.21     50.05 o 
  -1  12  12        2.89        6.52     36.11 o 
   0  12  12        2.71       11.83     36.34 o 
   1  12  12       95.14       66.83     36.97 o 
   2  12  12        0.11      -15.07     51.55 o 
   3  12  12       23.26       67.48     53.49 o 
   4  12  12        0.34       10.45     55.39 o 
  -7  13  12       92.24       76.62     54.44 o 
  -6  13  12      122.59      193.02     57.16 o 
  -5  13  12      442.24      390.93     63.09 o 
  -4  13  12      343.03      309.74     58.34 o 
  -3  13  12      203.26      236.15     58.79 o 
  -2  13  12      501.06      607.89     66.21 o 
  -1  13  12      294.72      282.02     41.85 o 
   0  13  12      371.86      375.45     42.91 o 
   1  13  12       70.51       95.72     38.46 o 
   2  13  12       75.27      170.62     60.24 o 
  -5  14  12       18.37       24.66     55.03 o 
  -4  14  12        4.17      -21.04     56.03 o 
  -3  14  12      827.33      795.30     72.46 o 
  -2  14  12      727.05      818.15     75.13 o 
  -1  14  12        0.22       -8.09     42.02 o 
   0  14  12       83.96      110.66     40.94 o 
 -14   1  13      640.52      737.61     50.32 o 
 -13   1  13      899.44      835.77     50.00 o 
 -12   1  13        0.11       10.05     33.49 o 
 -11   1  13       41.45       43.57     33.50 o 
 -10   1  13     1288.34     1269.61     45.19 o 
  -9   1  13      650.52      647.29     39.44 o 
  -8   1  13        0.24      -22.61     34.44 o 
  -7   1  13      722.73      752.15     36.68 o 
  -6   1  13     1901.20     1962.39     65.51 o 
  -5   1  13     2947.73     3029.96     89.17 o 
  -4   1  13        3.01       34.18     29.65 o 
  -3   1  13     4747.50     4781.86    104.54 o 
  -2   1  13     2209.93     2167.17     77.06 o 
  -1   1  13     2151.18     2073.83     53.34 o 
   0   1  13      179.45      201.45     23.28 o 
   1   1  13     3660.12     3597.78     72.38 o 
   2   1  13     1032.39     1018.79     68.18 o 
   3   1  13        3.70       -1.36     31.68 o 
   4   1  13      364.77      337.28     37.33 o 
   5   1  13     1515.12     1545.81     50.82 o 
   6   1  13      780.06      820.13     46.82 o 
   7   1  13       72.82       71.71     38.15 o 
   8   1  13       79.65       71.34     39.13 o 
 -13   2  13      519.79      481.80     65.67 o 
 -12   2  13      667.46      680.16     63.86 o 
 -11   2  13      814.03      808.06     61.46 o 
 -10   2  13      354.89      344.63     51.55 o 
  -9   2  13     3178.38     3046.59    101.33 o 
  -8   2  13     3177.55     3089.36    112.19 o 
  -7   2  13     1761.79     1645.49     85.54 o 
  -6   2  13       54.15       26.70     42.27 o 
  -5   2  13     1256.89     1250.58     61.46 o 
  -4   2  13    12516.01    12416.73    223.25 o 
  -3   2  13       90.12       91.28     42.18 o 
  -2   2  13     1261.57     1189.03     56.34 o 
  -1   2  13     3498.91     3448.16    106.38 o 
   0   2  13     5135.46     4897.62    139.12 o 
   1   2  13     1439.56     1488.77     95.11 o 
   2   2  13      767.60      738.59     55.39 o 
   3   2  13     2579.28     2582.94     97.71 o 
   4   2  13     1720.33     1601.18     81.51 o 
   5   2  13      409.53      426.36     54.17 o 
   6   2  13      320.22      401.16     58.34 o 
   7   2  13      791.54      795.03     68.88 o 
   8   2  13      535.28      437.18     66.12 o 
 -13   3  13       92.50      116.99     55.53 o 
 -12   3  13      178.25      239.41     55.71 o 
 -11   3  13       90.43      109.66     48.79 o 
 -10   3  13      984.47      959.94     61.64 o 
  -9   3  13      287.54      314.85     49.24 o 
  -8   3  13        1.32      -10.68     45.17 o 
  -7   3  13     2045.36     2074.80    101.28 o 
  -6   3  13      305.19      323.86     46.57 o 
  -5   3  13      401.59      462.93     47.38 o 
  -4   3  13       32.20       38.60     44.08 o 
  -3   3  13     3317.98     3304.74    123.05 o 
  -2   3  13       26.50       63.81     40.50 o 
  -1   3  13      436.26      463.95     43.38 o 
   0   3  13      393.18      405.02     35.15 o 
   1   3  13      523.73      510.70     36.88 o 
   2   3  13     2078.01     2094.44    100.97 o 
   3   3  13      102.97      108.34     46.75 o 
   4   3  13       56.00       87.75     48.92 o 
   5   3  13      138.32      180.48     49.60 o 
   6   3  13      154.06      137.49     54.99 o 
   7   3  13        4.98       39.06     52.77 o 
   8   3  13       45.04       78.70     54.44 o 
 -13   4  13        5.88        1.04     52.36 o 
 -12   4  13      305.19      322.77     57.39 o 
 -11   4  13      592.08      623.14     60.60 o 
 -10   4  13        6.34       58.02     47.66 o 
  -9   4  13      683.50      587.21     56.30 o 
  -8   4  13     2726.04     2699.70     99.29 o 
  -7   4  13      598.19      649.84     53.90 o 
  -6   4  13      879.38      734.92     53.00 o 
  -5   4  13     3965.40     3825.15    130.61 o 
  -4   4  13      100.25       84.63     41.91 o 
  -3   4  13     1298.86     1259.45     64.26 o 
  -2   4  13        0.12        4.80     41.09 o 
  -1   4  13      537.28      562.06     35.66 o 
   0   4  13     1720.26     1771.07     63.51 o 
   1   4  13      851.75      894.94     41.86 o 
   2   4  13       70.51       34.94     46.66 o 
   3   4  13       14.33       20.09     46.12 o 
   4   4  13     1493.51     1604.62     78.29 o 
   5   4  13        2.16      -22.04     50.14 o 
   6   4  13       18.60       41.00     50.82 o 
   7   4  13      175.20      162.38     57.20 o 
   8   4  13       90.61      104.32     55.98 o 
 -13   5  13      371.11      400.34     62.86 o 
 -12   5  13      169.53      122.65     56.03 o 
 -11   5  13      605.78      753.80     63.59 o 
 -10   5  13     2174.15     2092.85     78.84 o 
  -9   5  13     2334.89     2209.43     84.58 o 
  -8   5  13      343.62      415.77     53.49 o 
  -7   5  13     1020.03     1061.27     60.55 o 
  -6   5  13     2556.89     2619.69    103.77 o 
  -5   5  13     2201.02     2318.91    106.44 o 
  -4   5  13      888.32      927.22     54.67 o 
  -3   5  13      851.04      826.61     54.72 o 
  -2   5  13     5085.18     4837.00    138.76 o 
  -1   5  13     1309.50     1283.02     76.78 o 
   0   5  13       32.13       30.09     32.03 o 
   1   5  13     3081.40     2921.96     82.19 o 
   2   5  13      460.53      438.09     54.31 o 
   3   5  13     1264.56     1157.03     64.94 o 
   4   5  13      391.31      394.96     54.13 o 
   5   5  13     1836.89     1986.68     80.65 o 
   6   5  13      582.06      623.91     65.67 o 
   7   5  13      131.24       77.75     55.35 o 
 -13   6  13      351.91      307.34     64.67 o 
 -12   6  13      403.37      422.56     63.09 o 
 -11   6  13      577.71      602.59     64.04 o 
 -10   6  13       54.45       52.32     46.84 o 
  -9   6  13      613.84      587.30     56.84 o 
  -8   6  13     1466.48     1628.11     79.11 o 
  -7   6  13       10.22       23.04     47.20 o 
  -6   6  13      548.87      550.64     50.51 o 
  -5   6  13     2096.83     1906.03     92.37 o 
  -4   6  13     1748.72     1968.67     98.03 o 
  -3   6  13       12.03       -7.38     42.72 o 
  -2   6  13       12.73       40.50     44.76 o 
  -1   6  13      258.08      271.52     34.69 o 
   0   6  13     1877.17     1875.85     87.59 o 
   1   6  13      104.80      103.59     33.49 o 
   2   6  13      210.37      193.74     51.09 o 
   3   6  13      111.71      103.32     48.79 o 
   4   6  13     1101.77     1076.84     70.28 o 
   5   6  13       74.71      153.33     51.73 o 
   6   6  13      173.08      123.19     55.98 o 
   7   6  13      199.27      224.61     61.32 o 
 -12   7  13       80.67       92.78     57.16 o 
 -11   7  13       44.66       46.21     55.17 o 
 -10   7  13        2.54      -13.76     51.32 o 
  -9   7  13       21.03       16.93     47.52 o 
  -8   7  13       37.40       33.90     47.66 o 
  -7   7  13        4.06      -13.58     48.29 o 
  -6   7  13      169.89      111.87     46.25 o 
  -5   7  13      104.30      130.48     46.12 o 
  -4   7  13      526.12      561.05     52.77 o 
  -3   7  13      309.49      355.31     50.60 o 
  -2   7  13      381.18      428.26     48.92 o 
  -1   7  13      272.18      323.78     36.29 o 
   0   7  13        4.34        0.09     32.05 o 
   1   7  13       65.59       93.84     32.93 o 
   2   7  13      292.70      300.01     50.01 o 
   3   7  13        0.02      -10.59     46.89 o 
   4   7  13      393.07      501.67     58.70 o 
   5   7  13       24.41       18.37     50.87 o 
   6   7  13       14.15      -13.58     53.99 o 
   7   7  13      180.22      184.20     59.11 o 
 -12   8  13      674.30      733.57     72.18 o 
 -11   8  13      622.81      676.05     67.21 o 
 -10   8  13        1.57       33.67     53.00 o 
  -9   8  13      336.53      333.63     57.61 o 
  -8   8  13     1743.66     1708.67     76.48 o 
  -7   8  13     1562.42     1584.35     71.96 o 
  -6   8  13       54.18       39.37     47.02 o 
  -5   8  13     1467.92     1585.43     76.94 o 
  -4   8  13     1706.00     1592.22     78.07 o 
  -3   8  13     1709.67     1644.86     81.91 o 
  -2   8  13      283.75      265.02     48.61 o 
  -1   8  13      805.14      800.15     41.01 o 
   0   8  13     1080.09     1049.42     42.89 o 
   1   8  13     1365.28     1366.12     90.79 o 
   2   8  13      122.08      143.19     50.37 o 
   3   8  13     1485.80     1463.06     72.46 o 
   4   8  13      605.54      715.42     63.04 o 
   5   8  13       12.59       18.69     50.96 o 
   6   8  13       18.59      -45.71     54.81 o 
 -11   9  13      485.88      587.12     70.51 o 
 -10   9  13      740.59      709.49     65.71 o 
  -9   9  13      735.70      738.00     67.48 o 
  -8   9  13        0.13        4.48     50.10 o 
  -7   9  13      340.80      343.91     52.54 o 
  -6   9  13     1656.82     1604.04     72.73 o 
  -5   9  13     1794.79     1823.58     76.44 o 
  -4   9  13        0.26      -16.20     45.85 o 
  -3   9  13      988.11      953.74     63.18 o 
  -2   9  13     2285.82     2204.82     85.31 o 
  -1   9  13      453.71      433.71     39.53 o 
   0   9  13       30.55       27.52     32.12 o 
   1   9  13     1663.17     1754.34     53.81 o 
   2   9  13      828.14      862.50     65.89 o 
   3   9  13      635.67      659.84     63.54 o 
   4   9  13       19.39       61.50     54.40 o 
   5   9  13      579.75      698.76     67.21 o 
   6   9  13      300.57      288.87     64.40 o 
 -10  10  13       14.17       -1.72     55.26 o 
  -9  10  13       24.22      -20.28     53.81 o 
  -8  10  13      132.32      148.53     54.81 o 
  -7  10  13       15.55       -1.31     51.05 o 
  -6  10  13       47.98       16.52     48.56 o 
  -5  10  13      287.18      348.93     56.07 o 
  -4  10  13      149.09      182.07     50.51 o 
  -3  10  13       35.44       37.38     49.06 o 
  -2  10  13       26.14       36.25     48.52 o 
  -1  10  13        6.41       25.94     34.67 o 
   0  10  13      139.57      100.00     37.10 o 
   1  10  13        4.27        3.93     35.04 o 
   2  10  13        5.88       -2.67     51.32 o 
   3  10  13        5.11      -16.61     51.86 o 
   4  10  13      121.74       58.06     55.89 o 
   5  10  13        5.69      -33.49     57.20 o 
  -9  11  13        9.64       -9.82     54.90 o 
  -8  11  13      134.34      145.05     54.76 o 
  -7  11  13      222.89      236.96     57.75 o 
  -6  11  13      394.58      368.98     59.60 o 
  -5  11  13       71.70       38.92     51.28 o 
  -4  11  13       63.15       89.74     50.28 o 
  -3  11  13      393.62      405.18     57.34 o 
  -2  11  13     1247.83     1136.49     69.97 o 
  -1  11  13      289.77      306.53     40.86 o 
   0  11  13      224.67      237.73     40.56 o 
   1  11  13       87.69       77.56     38.90 o 
   2  11  13      535.22      652.56     64.26 o 
   3  11  13       77.56      119.75     56.84 o 
   4  11  13       84.89      117.21     57.39 o 
  -8  12  13      514.71      490.31     65.58 o 
  -7  12  13      936.63      884.77     76.48 o 
  -6  12  13      108.30      114.18     57.11 o 
  -5  12  13      669.17      647.35     64.26 o 
  -4  12  13     1142.50     1231.93     75.90 o 
  -3  12  13      550.55      576.07     62.82 o 
  -2  12  13       56.92       18.96     55.58 o 
  -1  12  13     1656.82     1713.68     59.22 o 
   0  12  13      657.77      680.26     48.18 o 
   1  12  13      157.64      161.50     39.69 o 
   2  12  13        8.75       22.31     55.44 o 
   3  12  13      802.65      933.83     76.98 o 
  -6  13  13      365.37      308.74     62.68 o 
  -5  13  13       89.61       45.48     56.62 o 
  -4  13  13       16.84      -27.20     52.77 o 
  -3  13  13       75.01       93.18     55.03 o 
  -2  13  13      406.90      349.29     62.27 o 
  -1  13  13      184.24      201.53     42.35 o 
   0  13  13      227.03      289.56     43.20 o 
   1  13  13       43.11       52.53     41.03 o 
 -13   0  14      665.40      618.93     68.02 o 
 -12   0  14      107.75       72.64     50.46 o 
 -11   0  14      191.28      223.39     53.86 o 
 -10   0  14     1353.87     1342.63     66.80 o 
  -9   0  14     1596.06     1675.72     67.75 o 
  -8   0  14     2114.74     1972.97     91.42 o 
  -7   0  14      927.63      886.04     55.67 o 
  -6   0  14      162.32      186.59     43.58 o 
  -5   0  14     5134.44     4996.53    138.08 o 
  -4   0  14      149.37      167.86     46.52 o 
  -3   0  14     2223.37     2093.08    103.91 o 
  -2   0  14     4046.78     3759.07    129.30 o 
  -1   0  14      986.45     1005.05     39.89 o 
   0   0  14       12.49        9.66     31.63 o 
   1   0  14      308.62      267.07     34.66 o 
   2   0  14     3665.66     3678.24    111.11 o 
   3   0  14      212.36      259.19     53.45 o 
   4   0  14        4.91       11.81     48.29 o 
   5   0  14      573.59      591.28     60.33 o 
   6   0  14     1224.64     1197.58     71.23 o 
   7   0  14      434.18      475.60     63.22 o 
 -13   1  14      265.68      325.85     44.72 o 
 -12   1  14       39.28       29.05     36.09 o 
 -11   1  14      584.60      606.02     41.00 o 
 -10   1  14        3.32       31.23     32.59 o 
  -9   1  14        2.74       45.10     32.18 o 
  -8   1  14     3329.79     3308.93     75.96 o 
  -7   1  14       96.24       99.16     31.57 o 
  -6   1  14      245.92      201.85     31.90 o 
  -5   1  14        2.49       39.73     30.67 o 
  -4   1  14     2278.53     2328.78    132.76 o 
  -3   1  14      328.57      345.12     33.49 o 
  -2   1  14       33.48       82.30     31.17 o 
  -1   1  14     2777.84     2545.10     55.96 o 
   0   1  14     1028.03      983.15     29.16 o 
   1   1  14     1107.91     1111.15     30.78 o 
   2   1  14      162.58      165.98     33.10 o 
   3   1  14     1367.49     1254.54     51.28 o 
   4   1  14      359.66      346.96     37.90 o 
   5   1  14       77.27       97.11     36.28 o 
   6   1  14        0.98       -7.86     37.34 o 
   7   1  14      106.22       99.15     40.02 o 
 -13   2  14      173.30      174.60     60.92 o 
 -12   2  14       35.63       27.24     51.55 o 
 -11   2  14       22.11        8.33     45.89 o 
 -10   2  14      254.93      231.26     51.55 o 
  -9   2  14       83.14       78.79     47.38 o 
  -8   2  14       31.51       25.75     46.25 o 
  -7   2  14        9.34      -10.05     45.35 o 
  -6   2  14      601.56      600.15     51.00 o 
  -5   2  14        5.24       -2.94     41.77 o 
  -4   2  14      238.10      244.43     46.25 o 
  -3   2  14      305.44      330.10     48.02 o 
  -2   2  14      343.79      335.85     47.79 o 
  -1   2  14      634.24      608.72     37.37 o 
   0   2  14      149.55      126.79     33.34 o 
   1   2  14       15.64       33.94     32.72 o 
   2   2  14       56.35       75.67     45.80 o 
   3   2  14       49.35       21.99     48.79 o 
   4   2  14      200.17      209.27     52.27 o 
   5   2  14       51.66       57.79     49.01 o 
   6   2  14      466.59      440.89     61.05 o 
   7   2  14       10.00      -18.15     53.63 o 
 -13   3  14       30.66       70.51     54.76 o 
 -12   3  14      918.29      983.29     68.47 o 
 -11   3  14      862.97      988.09     63.00 o 
 -10   3  14      266.37      257.19     52.18 o 
  -9   3  14      541.27      623.77     58.70 o 
  -8   3  14     3003.78     2951.78    101.69 o 
  -7   3  14     4144.00     4246.31    118.17 o 
  -6   3  14       99.46       97.48     45.53 o 
  -5   3  14     1452.53     1386.03     76.30 o 
  -4   3  14     3321.79     3339.09    121.29 o 
  -3   3  14     3717.84     3496.85    124.41 o 
  -2   3  14      396.19      375.86     50.37 o 
  -1   3  14     1406.12     1351.72     47.81 o 
   0   3  14     2158.94     1996.84     80.29 o 
   1   3  14     1745.26     1802.26     59.15 o 
   2   3  14      164.98      171.66     48.65 o 
   3   3  14     1296.50     1321.68     65.62 o 
   4   3  14     1059.67      991.03     67.30 o 
   5   3  14     1053.76     1018.77     72.46 o 
   6   3  14       23.41       41.18     54.58 o 
   7   3  14      344.60      407.58     63.40 o 
 -13   4  14      656.75      671.70     68.70 o 
 -12   4  14      240.44      242.76     56.89 o 
 -11   4  14       92.94      116.22     52.72 o 
 -10   4  14      316.43      350.65     52.14 o 
  -9   4  14      941.81      965.96     59.92 o 
  -8   4  14     1447.67     1350.69     66.44 o 
  -7   4  14      890.11      903.82     58.34 o 
  -6   4  14     3251.78     3064.79    108.30 o 
  -5   4  14      971.71      987.28     57.48 o 
  -4   4  14      294.89      298.20     48.15 o 
  -3   4  14      324.48      320.06     50.33 o 
  -2   4  14     2429.10     2478.08    107.12 o 
  -1   4  14     1191.52     1244.11     45.81 o 
   0   4  14      614.55      645.15     39.60 o 
   1   4  14      235.79      246.29     35.37 o 
   2   4  14     2484.23     2529.72     93.05 o 
   3   4  14      127.95      108.48     49.10 o 
   4   4  14        7.25       47.88     51.86 o 
   5   4  14      520.80      454.47     62.32 o 
   6   4  14     1002.59     1064.03     74.95 o 
   7   4  14      129.15      142.60     58.38 o 
 -12   5  14       37.61      -20.05     53.18 o 
 -11   5  14        0.22       35.48     51.05 o 
 -10   5  14       10.09      -30.37     52.18 o 
  -9   5  14       69.92      113.37     51.23 o 
  -8   5  14       93.34       62.41     49.33 o 
  -7   5  14      163.09      154.78     49.38 o 
  -6   5  14      237.55      259.73     46.03 o 
  -5   5  14        3.53      -33.31     45.57 o 
  -4   5  14       35.68       60.37     44.49 o 
  -3   5  14      493.41      496.51     52.36 o 
  -2   5  14      132.04      126.99     46.52 o 
  -1   5  14       84.25      133.98     33.12 o 
   0   5  14      237.01      259.44     34.77 o 
   1   5  14      152.85      184.99     37.29 o 
   2   5  14      119.00      110.38     48.74 o 
   3   5  14       39.93       70.19     49.51 o 
   4   5  14       93.32       95.22     50.82 o 
   5   5  14       44.89       46.57     50.42 o 
   6   5  14        7.71       -3.39     52.81 o 
   7   5  14       95.83       70.96     57.39 o 
 -12   6  14       95.76       69.88     54.35 o 
 -11   6  14        0.55       -0.45     50.05 o 
 -10   6  14     1212.47     1199.76     71.96 o 
  -9   6  14      955.69      858.16     65.67 o 
  -8   6  14      721.91      690.26     57.11 o 
  -7   6  14        1.34      -23.40     47.34 o 
  -6   6  14     2168.07     1982.70     84.40 o 
  -5   6  14     1115.49     1159.89     59.83 o 
  -4   6  14        0.36       11.99     46.12 o 
  -3   6  14      543.74      594.09     54.26 o 
  -2   6  14      453.51      507.92     51.00 o 
  -1   6  14     4623.27     4535.87    101.56 o 
   0   6  14        0.10        5.97     33.91 o 
   1   6  14      304.88      294.45     36.71 o 
   2   6  14      512.19      533.62     53.13 o 
   3   6  14     1803.58     1796.65     78.38 o 
   4   6  14        3.93       49.42     50.46 o 
   5   6  14      352.96      316.93     59.78 o 
   6   6  14      416.65      528.69     66.07 o 
 -12   7  14     1024.04     1126.44     78.48 o 
 -11   7  14      833.23      899.93     68.56 o 
 -10   7  14      865.66      887.94     68.52 o 
  -9   7  14     1202.59     1186.81     72.95 o 
  -8   7  14     1063.57      959.31     67.21 o 
  -7   7  14     2861.14     2857.38     91.28 o 
  -6   7  14      238.40      229.68     52.63 o 
  -5   7  14      401.12      404.50     55.30 o 
  -4   7  14     3069.71     2864.21     99.11 o 
  -3   7  14     1496.30     1523.12     68.75 o 
  -2   7  14       78.22       55.76     45.08 o 
  -1   7  14     1066.18     1039.10     44.08 o 
   0   7  14     3653.96     3469.22     70.10 o 
   1   7  14      334.49      327.58     37.00 o 
   2   7  14      169.40      180.26     50.28 o 
   3   7  14      329.15      385.32     58.70 o 
   4   7  14     1020.60     1173.55     73.81 o 
   5   7  14      891.19      744.25     71.73 o 
   6   7  14        0.83       22.04     57.02 o 
 -11   8  14        2.16       -3.53     52.72 o 
 -10   8  14      396.84      325.67     60.01 o 
  -9   8  14      614.68      668.85     63.31 o 
  -8   8  14      179.61      195.06     53.40 o 
  -7   8  14        0.21       33.40     48.52 o 
  -6   8  14      562.48      618.93     60.24 o 
  -5   8  14      278.37      266.47     52.95 o 
  -4   8  14      427.91      440.30     54.31 o 
  -3   8  14      469.62      514.61     57.75 o 
  -2   8  14        1.11       14.35     45.89 o 
  -1   8  14      206.34      228.80     35.23 o 
   0   8  14       39.35       37.36     34.31 o 
   1   8  14      225.12      251.91     37.65 o 
   2   8  14      393.32      427.99     59.65 o 
   3   8  14      386.70      379.70     58.15 o 
   4   8  14       38.65       -5.79     53.18 o 
   5   8  14        4.30       41.00     53.63 o 
 -10   9  14      110.78      163.97     56.93 o 
  -9   9  14       15.24       -6.29     52.63 o 
  -8   9  14      122.46      146.99     57.16 o 
  -7   9  14      239.56      192.57     53.49 o 
  -6   9  14      175.87      206.10     52.23 o 
  -5   9  14      109.06      123.64     51.50 o 
  -4   9  14      379.22      430.07     57.70 o 
  -3   9  14      338.21      261.90     54.04 o 
  -2   9  14      256.80      243.98     54.08 o 
  -1   9  14      760.59      714.33     50.96 o 
   0   9  14      206.57      224.73     42.22 o 
   1   9  14       52.00       37.49     36.14 o 
   2   9  14      117.40      125.13     51.28 o 
   3   9  14       38.82       29.10     53.22 o 
   4   9  14      265.84      293.08     62.68 o 
   5   9  14       50.13       56.16     58.38 o 
 -10  10  14      724.02      747.10     70.65 o 
  -9  10  14      196.72      170.30     54.31 o 
  -8  10  14      198.25      234.38     58.34 o 
  -7  10  14      171.34      196.28     57.93 o 
  -6  10  14      915.51      889.79     68.70 o 
  -5  10  14     1464.13     1450.07     75.67 o 
  -4  10  14       61.74       53.18     53.49 o 
  -3  10  14      146.10      173.15     52.77 o 
  -2  10  14     1515.26     1581.95     75.53 o 
  -1  10  14     1465.68     1483.91     54.53 o 
   0  10  14       23.15       22.09     37.19 o 
   1  10  14      552.93      624.81     46.64 o 
   2  10  14      840.51      841.41     70.10 o 
   3  10  14      247.61      342.19     60.01 o 
   4  10  14        3.01      103.41     55.62 o 
  -8  11  14      303.21      354.45     62.50 o 
  -7  11  14      842.15      926.54     71.78 o 
  -6  11  14       98.62      170.75     55.03 o 
  -5  11  14      374.85      347.89     59.87 o 
  -4  11  14      858.31      812.27     67.30 o 
  -3  11  14      668.86      751.44     67.34 o 
  -2  11  14       22.21       15.07     54.49 o 
  -1  11  14      156.10      150.93     41.17 o 
   0  11  14      634.62      664.73     47.20 o 
   1  11  14      530.99      495.13     46.69 o 
   2  11  14       12.90       33.99     55.94 o 
   3  11  14      206.12      180.57     63.22 o 
  -7  12  14       38.98       18.37     59.83 o 
  -6  12  14       33.45       33.58     54.72 o 
  -5  12  14        7.78       13.21     53.27 o 
  -4  12  14       58.25       88.16     55.03 o 
  -3  12  14       28.74       14.80     54.76 o 
  -2  12  14        0.24       10.14     52.68 o 
  -1  12  14        0.86      -38.97     38.97 o 
   0  12  14       83.82      118.45     41.69 o 
   1  12  14        1.62      -14.23     40.11 o 
  -5  13  14      213.96      259.82     60.28 o 
  -4  13  14      249.20      211.94     62.05 o 
  -3  13  14      106.19      101.65     57.34 o 
  -2  13  14      133.30      147.27     59.11 o 
  -1  13  14      516.82      543.78     48.96 o 
 -13   1  15      539.71      571.31     48.14 o 
 -12   1  15      712.46      717.45     47.68 o 
 -11   1  15      107.71      169.67     36.35 o 
 -10   1  15      297.90      283.04     37.70 o 
  -9   1  15     2687.58     2635.46     59.20 o 
  -8   1  15      950.60      873.84     42.10 o 
  -7   1  15        0.22       -7.90     31.31 o 
  -6   1  15      928.59      914.56     39.90 o 
  -5   1  15     1138.29     1191.91     42.37 o 
  -4   1  15      999.17     1023.13     41.60 o 
  -3   1  15       35.65       46.51     32.35 o 
  -2   1  15     2354.59     2286.91    141.07 o 
  -1   1  15     1255.19     1224.98     32.53 o 
   0   1  15      972.12      998.37     29.32 o 
   1   1  15      232.94      216.98     24.54 o 
   2   1  15     1167.56     1118.70     45.90 o 
   3   1  15     1414.09     1465.50     67.70 o 
   4   1  15       39.77       23.20     36.25 o 
   5   1  15       68.84       70.15     37.07 o 
   6   1  15      364.11      364.75     43.53 o 
   7   1  15      266.73      313.95     45.25 o 
 -13   2  15      331.40      307.43     63.59 o 
 -12   2  15     1049.47     1191.61     79.65 o 
 -11   2  15      454.97      528.87     60.15 o 
 -10   2  15      559.79      522.76     57.02 o 
  -9   2  15      258.57      216.78     53.18 o 
  -8   2  15      925.86      990.76     62.54 o 
  -7   2  15     1322.46     1325.07     63.50 o 
  -6   2  15     1511.98     1489.45     76.26 o 
  -5   2  15       68.72       65.21     44.13 o 
  -4   2  15      732.91      688.49     55.76 o 
  -3   2  15     7364.73     7210.26    155.05 o 
  -2   2  15      252.08      210.04     48.20 o 
  -1   2  15       61.49       81.99     32.49 o 
   0   2  15      599.69      618.32     38.26 o 
   1   2  15     1670.39     1685.52     57.39 o 
   2   2  15      145.88      202.75     50.10 o 
   3   2  15      630.85      651.06     59.97 o 
   4   2  15     1083.61     1185.23     72.14 o 
   5   2  15      305.25      299.46     59.51 o 
   6   2  15      200.89      261.63     61.28 o 
 -12   3  15      352.04      385.00     63.27 o 
 -11   3  15      139.10      121.33     53.13 o 
 -10   3  15      199.73      184.20     52.36 o 
  -9   3  15      168.95      190.35     51.82 o 
  -8   3  15       41.66       54.44     47.25 o 
  -7   3  15        0.25      -29.73     44.49 o 
  -6   3  15        8.19       27.24     44.35 o 
  -5   3  15       98.38       85.63     45.75 o 
  -4   3  15      495.80      514.93     53.58 o 
  -3   3  15      118.97      113.14     48.24 o 
  -2   3  15     1203.37     1217.90     62.05 o 
  -1   3  15      357.00      313.16     35.51 o 
   0   3  15      306.12      325.28     36.14 o 
   1   3  15        7.17        8.54     32.49 o 
   2   3  15      148.94      181.43     51.09 o 
   3   3  15      339.62      275.79     55.08 o 
   4   3  15      297.54      300.23     57.93 o 
   5   3  15        6.74       19.60     53.27 o 
   6   3  15       25.28       52.91     54.44 o 
 -12   4  15        1.86        9.01     56.80 o 
 -11   4  15      343.30      287.34     58.11 o 
 -10   4  15      424.57      401.93     56.57 o 
  -9   4  15      149.16      110.02     53.54 o 
  -8   4  15      112.98      141.65     49.01 o 
  -7   4  15      794.54      775.75     58.25 o 
  -6   4  15      181.47      204.24     47.11 o 
  -5   4  15       38.73      138.53     44.99 o 
  -4   4  15     2384.66     2468.67     91.87 o 
  -3   4  15      261.31      236.47     48.06 o 
  -2   4  15      385.82      318.61     50.55 o 
  -1   4  15       98.60       85.26     34.68 o 
   0   4  15      897.17      833.63     42.85 o 
   1   4  15      231.11      220.29     34.78 o 
   2   4  15        0.19      -12.76     48.15 o 
   3   4  15       24.09       53.45     51.46 o 
   4   4  15      211.03      184.60     56.57 o 
   5   4  15      849.19      858.02     72.00 o 
   6   4  15        0.11        2.53     51.37 o 
 -12   5  15      218.83      202.61     56.75 o 
 -11   5  15       45.40       33.76     52.32 o 
 -10   5  15     1212.52     1233.83     73.54 o 
  -9   5  15     2524.97     2560.99     86.40 o 
  -8   5  15      885.89      851.78     63.54 o 
  -7   5  15      236.52      287.83     53.95 o 
  -6   5  15     1262.70     1353.45     65.89 o 
  -5   5  15     2206.32     2270.03     88.43 o 
  -4   5  15      960.20      889.48     58.47 o 
  -3   5  15      983.64     1013.84     60.01 o 
  -2   5  15      620.16      586.21     52.72 o 
  -1   5  15     2487.30     2352.09     63.89 o 
   0   5  15      595.19      613.93     41.17 o 
   1   5  15       13.25        4.99     31.94 o 
   2   5  15     1707.02     1636.57     77.89 o 
   3   5  15     1378.07     1295.57     75.49 o 
   4   5  15      475.67      422.61     61.46 o 
   5   5  15      229.11      161.79     59.06 o 
   6   5  15      571.27      744.43     70.37 o 
 -12   6  15      251.78      259.37     61.41 o 
 -11   6  15      274.35      290.96     57.84 o 
 -10   6  15      247.07      206.64     55.44 o 
  -9   6  15        0.54       12.54     52.41 o 
  -8   6  15     1097.84     1095.94     68.88 o 
  -7   6  15     1889.20     1955.77     76.21 o 
  -6   6  15      204.36      174.06     48.79 o 
  -5   6  15        0.27       17.02     45.89 o 
  -4   6  15     1023.16      960.53     59.92 o 
  -3   6  15      706.23      676.81     56.16 o 
  -2   6  15      175.80      139.07     47.02 o 
  -1   6  15        1.32      -27.78     32.97 o 
   0   6  15     1384.53     1441.97     97.10 o 
   1   6  15     1246.03     1239.06     49.26 o 
   2   6  15      180.48      210.08     54.53 o 
   3   6  15       17.59       39.87     52.05 o 
   4   6  15      255.47      230.13     61.01 o 
   5   6  15      553.54      574.99     68.25 o 
 -11   7  15       28.28        0.68     55.80 o 
 -10   7  15      120.43      156.72     52.86 o 
  -9   7  15      210.74      189.99     57.30 o 
  -8   7  15        0.04       -3.30     50.91 o 
  -7   7  15       31.80       67.75     50.64 o 
  -6   7  15        0.12       20.95     47.47 o 
  -5   7  15      252.38      218.95     50.55 o 
  -4   7  15        1.41        4.84     46.70 o 
  -3   7  15       17.99      -19.91     46.57 o 
  -2   7  15       49.12       66.62     45.85 o 
  -1   7  15       32.73       24.24     34.27 o 
   0   7  15      124.06       99.88     37.04 o 
   1   7  15       23.78        9.72     35.38 o 
   2   7  15      304.80      317.61     58.34 o 
   3   7  15      113.90       95.45     52.72 o 
   4   7  15       87.23       33.31     55.62 o 
   5   7  15       20.01      -38.69     57.43 o 
 -10   8  15      645.81      636.54     66.57 o 
  -9   8  15       74.69      151.47     55.17 o 
  -8   8  15      483.71      516.79     62.82 o 
  -7   8  15      764.59      675.28     62.77 o 
  -6   8  15      654.74      620.02     62.32 o 
  -5   8  15        0.86       11.36     52.41 o 
  -4   8  15     2152.95     2375.62     84.36 o 
  -3   8  15     1850.87     1657.21     77.43 o 
  -2   8  15      414.54      351.37     56.71 o 
  -1   8  15      102.55      105.19     37.36 o 
   0   8  15     1159.98     1168.92     59.85 o 
   1   8  15     1427.78     1468.12     94.22 o 
   2   8  15       36.81       64.63     53.54 o 
   3   8  15      498.78      489.95     64.49 o 
   4   8  15      357.94      358.43     60.78 o 
 -10   9  15      521.37      504.57     68.29 o 
  -9   9  15      682.25      699.81     69.06 o 
  -8   9  15      309.52      332.46     60.55 o 
  -7   9  15       70.63       65.49     53.22 o 
  -6   9  15      350.91      330.78     56.75 o 
  -5   9  15     2007.11     1872.23     84.31 o 
  -4   9  15     1000.82      973.74     67.30 o 
  -3   9  15      417.76      445.01     59.47 o 
  -2   9  15      801.10      723.97     66.57 o 
  -1   9  15     1286.92     1397.98     52.79 o 
   0   9  15      186.21      166.77     39.90 o 
   1   9  15       15.67       -7.51     38.83 o 
   2   9  15      647.68      648.85     67.57 o 
   3   9  15      435.80      409.66     65.80 o 
  -9  10  15        9.31      -42.50     55.53 o 
  -8  10  15       62.56       44.53     51.95 o 
  -7  10  15      226.21      200.76     56.89 o 
  -6  10  15       47.72       64.22     54.08 o 
  -5  10  15       52.70       57.70     58.11 o 
  -4  10  15      229.39      258.78     57.30 o 
  -3  10  15       12.27       -2.58     51.64 o 
  -2  10  15       26.34        3.98     52.09 o 
  -1  10  15       19.98       58.30     38.43 o 
   0  10  15        9.45      -38.75     38.75 o 
   1  10  15      139.52      116.95     46.12 o 
   2  10  15      128.91       98.52     57.43 o 
  -7  11  15      182.05      181.52     58.15 o 
  -6  11  15      170.34      187.45     58.20 o 
  -5  11  15      372.07      372.73     62.05 o 
  -4  11  15       64.87       62.77     53.77 o 
  -3  11  15        2.63        6.25     52.18 o 
  -2  11  15      184.82      181.21     61.23 o 
  -1  11  15      350.91      369.74     42.91 o 
   0  11  15      137.29      203.00     49.62 o 
   1  11  15      281.45      293.36     46.82 o 
  -5  12  15       59.09      107.98     57.75 o 
  -4  12  15      360.79      408.31     66.66 o 
  -3  12  15      615.79      646.76     69.24 o 
  -2  12  15       62.11       55.71     57.25 o 
  -1  12  15        8.13       46.79     40.19 o 
 -12   0  16      838.62      800.23     71.91 o 
 -11   0  16      126.32       87.93     51.73 o 
 -10   0  16      503.48      497.37     57.75 o 
  -9   0  16     1235.95     1276.60     67.25 o 
  -8   0  16     1043.00     1069.33     61.23 o 
  -7   0  16      626.71      595.71     56.89 o 
  -6   0  16     1210.41     1185.91     64.08 o 
  -5   0  16      996.18     1044.30     58.88 o 
  -4   0  16     6573.49     6485.16    137.22 o 
  -3   0  16      287.32      306.34     50.87 o 
  -2   0  16      149.34      182.02     48.29 o 
  -1   0  16     3110.96     3059.88     70.45 o 
   0   0  16      683.93      625.55     39.66 o 
   1   0  16        3.74        3.67     32.23 o 
   2   0  16     1363.27     1284.16     71.64 o 
   3   0  16     2327.18     2499.26     90.69 o 
   4   0  16      415.14      447.59     64.85 o 
   5   0  16        1.82      -21.77     54.17 o 
   6   0  16      400.99      391.15     63.95 o 
 -12   1  16      112.50      160.28     43.07 o 
 -11   1  16       80.82       88.41     38.88 o 
 -10   1  16      699.90      733.58     44.98 o 
  -9   1  16        0.46        5.61     34.76 o 
  -8   1  16       24.36       36.53     37.74 o 
  -7   1  16     1338.67     1380.13     47.53 o 
  -6   1  16      561.70      484.82     37.60 o 
  -5   1  16      950.20     1002.42     58.22 o 
  -4   1  16        0.78       -5.22     32.27 o 
  -3   1  16     1230.12     1263.40     47.31 o 
  -2   1  16      665.62      700.87     40.07 o 
  -1   1  16      131.94      125.72     24.22 o 
   0   1  16      159.15      149.74     24.03 o 
   1   1  16      258.02      281.66     25.76 o 
   2   1  16      645.43      637.89     43.77 o 
   3   1  16       17.88       -1.53     37.37 o 
   4   1  16      230.04      259.82     41.62 o 
   5   1  16      308.23      329.06     43.74 o 
   6   1  16       38.59       25.86     39.87 o 
 -12   2  16       99.60       77.30     57.79 o 
 -11   2  16       29.54       -8.69     53.81 o 
 -10   2  16      105.78      119.48     51.37 o 
  -9   2  16        6.03      -16.56     47.11 o 
  -8   2  16       39.50       37.56     48.29 o 
  -7   2  16        0.01       10.32     45.89 o 
  -6   2  16       16.09       20.05     44.94 o 
  -5   2  16      467.51      452.66     52.72 o 
  -4   2  16       44.41       36.88     46.52 o 
  -3   2  16        0.12       48.47     46.70 o 
  -2   2  16      420.51      411.34     52.23 o 
  -1   2  16      233.95      198.15     35.12 o 
   0   2  16       23.36        2.04     32.52 o 
   1   2  16       91.53       68.33     34.07 o 
   2   2  16        5.48      -19.55     51.55 o 
   3   2  16      120.19      177.36     55.98 o 
   4   2  16       25.18       67.98     54.90 o 
   5   2  16        6.96      -20.09     55.89 o 
 -12   3  16       31.23       70.01     59.78 o 
 -11   3  16     1065.95     1128.30     73.41 o 
 -10   3  16      990.30     1012.35     67.07 o 
  -9   3  16      491.27      428.63     55.48 o 
  -8   3  16       20.91       -0.45     49.83 o 
  -7   3  16     1866.60     1901.82     77.62 o 
  -6   3  16     1275.77     1204.46     64.81 o 
  -5   3  16      273.09      343.18     49.92 o 
  -4   3  16      516.80      538.46     53.81 o 
  -3   3  16     2049.48     1959.21     86.08 o 
  -2   3  16     2385.09     2400.37     90.29 o 
  -1   3  16        3.39      -24.69     34.33 o 
   0   3  16      755.36      851.26     44.70 o 
   1   3  16      752.44      820.09     48.49 o 
   2   3  16      965.55      882.91     67.43 o 
   3   3  16        1.26      -38.02     52.77 o 
   4   3  16      461.36      478.54     63.72 o 
   5   3  16      420.52      453.83     64.31 o 
 -12   4  16      846.24      804.44     70.46 o 
 -11   4  16      267.59      331.96     58.20 o 
 -10   4  16      349.48      370.38     60.01 o 
  -9   4  16      459.52      443.97     59.33 o 
  -8   4  16     2538.63     2569.32     86.80 o 
  -7   4  16      499.77      525.57     58.15 o 
  -6   4  16     2455.50     2259.08     83.50 o 
  -5   4  16      902.79      848.84     58.43 o 
  -4   4  16      160.96      153.33     47.47 o 
  -3   4  16      500.46      502.35     53.54 o 
  -2   4  16      782.27      765.93     59.38 o 
  -1   4  16     3893.71     3949.43     72.70 o 
   0   4  16      622.46      642.77     40.23 o 
   1   4  16       54.82       50.03     35.95 o 
   2   4  16      310.13      300.37     58.38 o 
   3   4  16     1732.39     1743.43     85.72 o 
   4   4  16       79.76       75.94     56.12 o 
   5   4  16        3.15       17.20     55.35 o 
 -11   5  16       45.73       58.65     57.88 o 
 -10   5  16       32.76       73.90     53.04 o 
  -9   5  16       64.80       27.02     53.49 o 
  -8   5  16      552.19      578.97     60.51 o 
  -7   5  16       20.12       49.01     50.05 o 
  -6   5  16       28.66       37.52     49.74 o 
  -5   5  16        0.13        4.84     45.89 o 
  -4   5  16      155.93      184.10     48.92 o 
  -3   5  16        8.12       12.26     45.75 o 
  -2   5  16      205.33      160.57     47.38 o 
  -1   5  16       50.09       56.63     34.14 o 
   0   5  16       17.40        5.28     35.18 o 
   1   5  16      155.04      110.44     38.24 o 
   2   5  16      247.38      287.47     58.97 o 
   3   5  16        0.10       -4.03     53.95 o 
   4   5  16        6.26      -35.84     56.62 o 
   5   5  16        4.46       15.39     56.89 o 
 -11   6  16        1.01       30.19     53.58 o 
 -10   6  16       77.87      118.03     54.31 o 
  -9   6  16     1061.52     1076.84     74.63 o 
  -8   6  16     1290.90     1240.49     73.23 o 
  -7   6  16      115.92      144.69     52.91 o 
  -6   6  16      245.04      259.86     53.13 o 
  -5   6  16     1858.41     1687.62     74.31 o 
  -4   6  16      467.38      476.37     56.89 o 
  -3   6  16       65.51       65.08     50.42 o 
  -2   6  16      517.51      601.19     56.71 o 
  -1   6  16      541.70      523.99     40.53 o 
   0   6  16      524.62      494.45     42.70 o 
   1   6  16      205.29      161.00     39.89 o 
   2   6  16      560.35      520.23     63.00 o 
   3   6  16      506.75      433.88     60.73 o 
   4   6  16      344.94      382.37     65.76 o 
 -10   7  16       63.50       86.40     55.53 o 
  -9   7  16      249.82      264.66     59.11 o 
  -8   7  16      741.14      821.91     67.89 o 
  -7   7  16      739.05      772.08     64.31 o 
  -6   7  16     1492.37     1480.03     75.08 o 
  -5   7  16        0.71       -9.37     54.17 o 
  -4   7  16      545.30      532.81     58.97 o 
  -3   7  16     1572.80     1661.01     76.76 o 
  -2   7  16      823.06      794.93     63.18 o 
  -1   7  16      108.15      108.58     37.06 o 
   0   7  16      264.59      252.77     40.93 o 
   1   7  16     1039.96     1149.32     51.92 o 
   2   7  16      121.26       73.41     54.35 o 
   3   7  16        8.47       27.43     53.09 o 
   4   7  16      563.54      564.89     67.98 o 
 -10   8  16      106.65       66.71     58.79 o 
  -9   8  16      125.23       96.40     55.03 o 
  -8   8  16      321.66      272.54     61.96 o 
  -7   8  16        1.87        1.72     50.60 o 
  -6   8  16       22.54        0.50     52.09 o 
  -5   8  16      997.89      897.89     69.56 o 
  -4   8  16       12.57      -30.77     53.72 o 
  -3   8  16      196.85      223.07     56.57 o 
  -2   8  16      655.74      613.82     62.95 o 
  -1   8  16      191.57      174.42     40.16 o 
   0   8  16      141.83      179.51     38.91 o 
   1   8  16        0.61      -19.52     37.69 o 
   2   8  16       41.31       24.12     54.85 o 
   3   8  16      165.26      146.95     56.98 o 
  -9   9  16        2.06       26.93     53.31 o 
  -8   9  16        9.08       86.26     52.32 o 
  -7   9  16       51.10       44.17     50.73 o 
  -6   9  16       21.90       54.99     49.28 o 
  -5   9  16       97.87      135.95     54.53 o 
  -4   9  16      232.58      201.62     56.89 o 
  -3   9  16      415.06      398.49     61.78 o 
  -2   9  16        3.53      -12.40     52.23 o 
  -1   9  16       68.13       52.64     38.89 o 
   0   9  16      205.45      222.05     40.78 o 
   1   9  16      118.14      119.22     40.10 o 
   2   9  16        7.94       20.28     54.13 o 
  -8  10  16      371.53      351.46     63.86 o 
  -7  10  16       39.31       87.62     55.26 o 
  -6  10  16       62.54       37.65     56.44 o 
  -5  10  16      667.19      656.27     67.52 o 
  -4  10  16     1173.84     1144.45     75.35 o 
  -3  10  16       11.51       15.75     53.09 o 
  -2  10  16      356.97      353.68     59.15 o 
  -1  10  16     1031.33     1022.93     52.83 o 
   0  10  16      738.40      735.08     50.62 o 
   1  10  16        1.70       -0.85     39.07 o 
  -6  11  16      168.23      161.66     62.05 o 
  -5  11  16       30.78       57.97     57.11 o 
  -4  11  16      102.24       80.38     56.80 o 
  -3  11  16      477.03      548.69     65.31 o 
  -2  11  16      207.43      255.34     58.25 o 
  -1  11  16        0.11       -6.93     40.49 o 
 -12   1  17      777.18      860.53    122.44 o 
 -11   1  17      498.93      520.91     46.19 o 
 -10   1  17      107.75      109.43     38.71 o 
  -9   1  17      371.49      419.05     40.92 o 
  -8   1  17     1063.94      999.11     47.06 o 
  -7   1  17      246.20      248.81     39.12 o 
  -6   1  17        1.86      -22.89     33.46 o 
  -5   1  17     1644.36     1650.54     61.23 o 
  -4   1  17     1531.72     1479.10     50.45 o 
  -3   1  17      701.52      671.45     49.85 o 
  -2   1  17       17.62        2.75     33.92 o 
  -1   1  17     1510.36     1477.01     35.43 o 
   0   1  17      735.95      665.40     30.99 o 
   1   1  17      106.86      123.40     27.20 o 
   2   1  17      136.60      178.54     38.98 o 
   3   1  17      456.53      479.74     45.51 o 
   4   1  17      708.38      775.11     59.74 o 
 -11   2  17     1046.90     1254.34     79.88 o 
 -10   2  17     1378.33     1417.35     79.20 o 
  -9   2  17      723.63      741.76     64.54 o 
  -8   2  17        1.94      -21.09     47.34 o 
  -7   2  17      907.31      972.75     63.77 o 
  -6   2  17     1826.24     1831.13     73.77 o 
  -5   2  17     1006.80      973.34     63.09 o 
  -4   2  17      285.70      345.99     52.81 o 
  -3   2  17      908.44      921.25     60.37 o 
  -2   2  17     2625.32     2623.49     84.95 o 
  -1   2  17      211.97      195.69     37.20 o 
   0   2  17      178.37      135.65     37.24 o 
   1   2  17     1572.80     1594.57     55.79 o 
   2   2  17     1144.93     1178.44     74.40 o 
   3   2  17      104.98       76.17     54.53 o 
   4   2  17      244.55      195.28     62.14 o 
 -11   3  17      313.91      284.62     62.91 o 
 -10   3  17      234.25      264.53     60.15 o 
  -9   3  17       18.13       23.22     52.86 o 
  -8   3  17      718.57      700.12     63.36 o 
  -7   3  17      118.84       65.80     52.18 o 
  -6   3  17      125.65       74.95     49.47 o 
  -5   3  17      387.69      402.88     55.94 o 
  -4   3  17      422.94      478.27     53.99 o 
  -3   3  17       88.17      122.60     45.89 o 
  -2   3  17        8.13       10.36     49.96 o 
  -1   3  17      293.64      298.61     39.64 o 
   0   3  17      309.13      333.23     40.70 o 
   1   3  17      539.64      530.66     44.62 o 
   2   3  17      166.73      161.66     56.80 o 
   3   3  17      255.84      173.42     59.74 o 
   4   3  17      186.24      203.97     59.97 o 
 -11   4  17       14.64       49.42     54.04 o 
 -10   4  17      229.74      212.44     59.92 o 
  -9   4  17      251.64      205.10     57.93 o 
  -8   4  17        3.55       21.50     49.83 o 
  -7   4  17      287.63      297.56     56.44 o 
  -6   4  17      778.84      747.87     62.86 o 
  -5   4  17        0.83       11.81     49.15 o 
  -4   4  17        7.63        8.60     47.79 o 
  -3   4  17      768.37      921.52     63.72 o 
  -2   4  17       56.32       29.78     47.16 o 
  -1   4  17        9.41       35.81     35.82 o 
   0   4  17       63.87       57.67     36.95 o 
   1   4  17      342.77      331.50     42.10 o 
   2   4  17      130.45      123.64     57.48 o 
   3   4  17       16.84        9.50     55.30 o 
   4   4  17       77.94      145.23     56.66 o 
 -11   5  17      182.21      221.03     59.51 o 
 -10   5  17       68.47       61.78     53.54 o 
  -9   5  17      713.24      673.60     68.38 o 
  -8   5  17      701.76      644.41     65.71 o 
  -7   5  17      635.60      702.11     62.18 o 
  -6   5  17      174.88      142.79     55.03 o 
  -5   5  17     1531.82     1493.70     75.99 o 
  -4   5  17     1812.06     1743.83     75.99 o 
  -3   5  17      210.68      155.14     51.64 o 
  -2   5  17      171.44      190.89     54.85 o 
  -1   5  17      590.43      668.40     43.51 o 
   0   5  17     1346.57     1355.03     53.86 o 
   1   5  17       58.12       75.80     39.69 o 
   2   5  17      237.13      270.45     60.69 o 
   3   5  17     1008.48     1053.49     76.71 o 
 -10   6  17      494.79      545.39     64.67 o 
  -9   6  17      182.97      204.47     55.53 o 
  -8   6  17        6.51       41.77     53.13 o 
  -7   6  17      431.04      447.86     60.19 o 
  -6   6  17      855.01      913.51     66.26 o 
  -5   6  17       93.67       95.63     52.14 o 
  -4   6  17       74.63       64.40     52.00 o 
  -3   6  17      495.87      552.40     60.64 o 
  -2   6  17      677.62      683.20     63.31 o 
  -1   6  17      292.59      289.90     39.52 o 
   0   6  17      264.80      291.49     41.81 o 
   1   6  17      285.13      306.76     42.50 o 
   2   6  17       26.04       65.31     55.94 o 
   3   6  17       65.23       97.98     58.74 o 
  -9   7  17       43.75       56.80     51.86 o 
  -8   7  17       13.84       29.42     55.08 o 
  -7   7  17      103.71      104.36     53.54 o 
  -6   7  17       21.16      -15.66     51.19 o 
  -5   7  17        0.66      -40.55     54.85 o 
  -4   7  17       42.93      -30.55     51.95 o 
  -3   7  17       25.81       50.96     52.86 o 
  -2   7  17      143.08      116.99     53.31 o 
  -1   7  17       17.10       30.22     36.57 o 
   0   7  17        4.92       -6.09     37.65 o 
   1   7  17      121.83      118.59     39.21 o 
   2   7  17       80.62       74.45     56.34 o 
  -9   8  17      304.21      307.70     62.27 o 
  -8   8  17       61.69       10.64     56.44 o 
  -7   8  17      241.37      307.02     57.34 o 
  -6   8  17      525.71      530.50     61.41 o 
  -5   8  17      203.15      217.23     58.02 o 
  -4   8  17        0.45       -1.72     54.08 o 
  -3   8  17     1381.51     1369.42     79.88 o 
  -2   8  17      622.13      631.92     64.81 o 
  -1   8  17       15.84       33.88     38.48 o 
   0   8  17       12.11       13.77     36.80 o 
   1   8  17      575.45      547.96     71.82 o 
  -7   9  17      274.39      242.21     60.19 o 
  -6   9  17       46.02      114.82     54.31 o 
  -5   9  17      239.89      220.49     57.34 o 
  -4   9  17      609.95      559.33     67.07 o 
  -3   9  17      163.34      250.18     59.15 o 
  -2   9  17      363.23      439.40     60.73 o 
  -1   9  17      533.67      529.59     68.41 o 
   0   9  17      520.59      613.20     67.50 o 
  -6  10  17      120.20      148.62     58.29 o 
  -5  10  17       48.94       84.68     53.67 o 
  -4  10  17       16.38       27.74     54.67 o 
  -3  10  17       78.27       23.53     55.48 o 
  -2  10  17       10.17        7.11     54.81 o 
  -1  10  17        0.99       14.52     40.13 o 
 -11   0  18      742.58      775.07     73.45 o 
 -10   0  18      198.18      232.44     59.97 o 
  -9   0  18      731.71      865.40     70.60 o 
  -8   0  18      800.58      869.25     66.62 o 
  -7   0  18      359.85      333.99     56.71 o 
  -6   0  18      187.87      127.71     53.40 o 
  -5   0  18     1376.82     1428.39     75.94 o 
  -4   0  18     1657.45     1602.86     76.94 o 
  -3   0  18     1562.09     1430.25     73.45 o 
  -2   0  18      146.84      174.33     54.99 o 
  -1   0  18      124.92      148.15     37.24 o 
   0   0  18     2071.26     2094.72     61.58 o 
   1   0  18      351.17      349.80     44.16 o 
   2   0  18       14.97       27.61     53.31 o 
   3   0  18      581.57      515.34     67.30 o 
 -11   1  18       33.34       40.54     39.80 o 
 -10   1  18      438.78      486.81     46.07 o 
  -9   1  18      554.88      528.49     44.65 o 
  -8   1  18       98.49      145.96     55.82 o 
  -7   1  18       39.90       23.76     34.21 o 
  -6   1  18      868.47      828.21     45.73 o 
  -5   1  18      373.19      333.64     40.74 o 
  -4   1  18       67.03       88.47     35.99 o 
  -3   1  18      682.46      735.25     43.75 o 
  -2   1  18      684.69      694.73     43.51 o 
  -1   1  18      241.71      236.53     27.97 o 
   0   1  18      107.83       86.92     27.64 o 
   1   1  18      770.33      827.27     35.12 o 
   2   1  18      242.35      271.95     41.14 o 
   3   1  18      141.42      174.43     42.63 o 
 -11   2  18       43.89       -2.44     58.11 o 
 -10   2  18        5.98       24.39     54.13 o 
  -9   2  18        8.81       35.75     53.49 o 
  -8   2  18       21.11       41.82     52.63 o 
  -7   2  18      492.06      547.02     58.56 o 
  -6   2  18       28.22       10.68     50.14 o 
  -5   2  18      126.73      159.53     54.49 o 
  -4   2  18      220.12      206.55     54.44 o 
  -3   2  18       38.59       26.93     50.01 o 
  -2   2  18      132.44      142.24     52.54 o 
  -1   2  18      508.30      527.47     43.36 o 
   0   2  18       37.50       36.98     36.53 o 
   1   2  18       13.09      -16.39     38.93 o 
   2   2  18       16.80       -2.44     56.53 o 
   3   2  18       14.92       25.07     56.12 o 
 -10   3  18     1073.44     1085.44     77.48 o 
  -9   3  18      685.27      712.21     68.56 o 
  -8   3  18      215.24      149.85     55.48 o 
  -7   3  18      248.36      273.76     59.29 o 
  -6   3  18     2384.60     2215.23     87.71 o 
  -5   3  18     1098.45     1111.64     71.14 o 
  -4   3  18        0.85      -21.04     52.36 o 
  -3   3  18      163.61      195.37     52.41 o 
  -2   3  18     1416.07     1531.67     74.90 o 
  -1   3  18     1097.27     1199.64     51.94 o 
   0   3  18      303.97      293.59     43.20 o 
   1   3  18      527.71      563.04     47.33 o 
   2   3  18      553.39      479.18     67.16 o 
   3   3  18      259.69      335.85     63.09 o 
 -10   4  18       90.11      113.41     57.57 o 
  -9   4  18      436.86      524.66     65.12 o 
  -8   4  18      874.95      950.21     69.65 o 
  -7   4  18      645.80      579.83     62.59 o 
  -6   4  18       46.76       84.54     55.44 o 
  -5   4  18      905.80      799.91     69.20 o 
  -4   4  18      364.33      409.80     55.53 o 
  -3   4  18      301.16      382.10     57.25 o 
  -2   4  18      154.87      141.25     52.68 o 
  -1   4  18      804.56      768.67     47.82 o 
   0   4  18      769.22      716.82     48.42 o 
   1   4  18       36.20       66.01     39.85 o 
   2   4  18        0.07       29.91     58.65 o 
   3   4  18      227.96      229.18     62.86 o 
 -10   5  18       49.75       36.52     55.30 o 
  -9   5  18      165.52      159.26     59.11 o 
  -8   5  18      126.37      207.09     56.03 o 
  -7   5  18       97.50       50.78     55.44 o 
  -6   5  18      352.91      352.87     60.15 o 
  -5   5  18       90.81       67.07     55.26 o 
  -4   5  18      213.40      254.34     57.16 o 
  -3   5  18        0.04       -2.94     52.32 o 
  -2   5  18       42.69       51.05     52.91 o 
  -1   5  18       95.03      103.09     38.73 o 
   0   5  18        0.01        2.51     38.22 o 
   1   5  18       33.99       18.53     40.19 o 
   2   5  18        3.54       25.66     58.34 o 
  -9   6  18        0.81        5.30     55.35 o 
  -8   6  18      294.51      262.67     61.19 o 
  -7   6  18      526.22      483.03     65.44 o 
  -6   6  18      457.64      493.25     63.59 o 
  -5   6  18       35.59       65.80     50.82 o 
  -4   6  18      591.97      598.97     66.89 o 
  -3   6  18      201.96      299.96     57.57 o 
  -2   6  18       15.57      -30.50     51.64 o 
  -1   6  18      542.95      533.72     86.85 o 
   0   6  18      126.17      144.57     40.01 o 
   1   6  18      151.35      205.27     42.34 o 
  -8   7  18      610.16      728.50     67.79 o 
  -7   7  18      414.93      566.61     65.76 o 
  -6   7  18     1206.25     1364.36     78.52 o 
  -5   7  18      608.86      603.00     66.07 o 
  -4   7  18        4.35       44.71     52.86 o 
  -3   7  18      416.26      486.10     64.99 o 
  -2   7  18     1213.03     1237.00     74.49 o 
  -1   7  18      690.88      691.03     48.99 o 
   0   7  18      115.54      151.66     40.10 o 
   1   7  18      197.18      219.81     44.64 o 
  -7   8  18      322.04      345.58     63.27 o 
  -6   8  18        9.05       41.00     54.58 o 
  -5   8  18       63.50      103.77     54.90 o 
  -4   8  18      377.88      336.57     60.46 o 
  -3   8  18       10.71       -8.73     52.50 o 
  -2   8  18       74.06       75.71     57.07 o 
  -1   8  18      353.40      412.73     45.48 o 
   0   8  18       47.20       80.93     57.84 o 
  -5   9  18       40.80       -8.64     55.85 o 
  -4   9  18       66.81       38.51     57.97 o 
  -3   9  18       79.02       73.59     56.62 o 
  -2   9  18      134.70      152.79     57.66 o 
 -10   1  19      215.15      208.04     77.52 o 
  -9   1  19      135.54      124.90     41.29 o 
  -8   1  19      437.13      463.51     43.92 o 
  -7   1  19      357.85      359.72     40.15 o 
  -6   1  19       83.55      141.28     38.56 o 
  -5   1  19        1.67       -4.55     37.88 o 
  -4   1  19      828.05      866.34     48.42 o 
  -3   1  19      467.52      580.28     44.26 o 
  -2   1  19       17.91       17.03     37.99 o 
  -1   1  19      140.25      148.92     28.10 o 
   0   1  19      509.29      518.74     33.73 o 
   1   1  19      240.46      291.09     31.09 o 
   2   1  19       10.90        6.04     39.79 o 
 -10   2  19      766.79      928.62     74.76 o 
  -9   2  19      977.97     1081.68     75.90 o 
  -8   2  19       85.49       54.62     55.39 o 
  -7   2  19      161.43      206.55     54.90 o 
  -6   2  19      688.31      671.38     63.95 o 
  -5   2  19     1519.99     1555.20     80.56 o 
  -4   2  19      635.88      599.02     63.31 o 
  -3   2  19      669.68      714.47     64.99 o 
  -2   2  19      395.24      381.20     59.56 o 
  -1   2  19      790.07      804.42     48.76 o 
   0   2  19      215.70      238.49     42.14 o 
   1   2  19      181.98      202.75     42.67 o 
   2   2  19      698.53      653.28     72.95 o 
  -9   3  19      183.84      197.23     61.96 o 
  -8   3  19       97.30      112.69     60.33 o 
  -7   3  19      236.31      267.74     57.07 o 
  -6   3  19       34.10       46.34     52.32 o 
  -5   3  19       27.25       43.08     51.32 o 
  -4   3  19      598.06      607.44     64.85 o 
  -3   3  19       10.24      -12.90     51.09 o 
  -2   3  19        1.28      -10.27     54.08 o 
  -1   3  19      132.89      132.72     39.99 o 
   0   3  19      181.34      224.67     42.85 o 
   1   3  19      220.91      209.64     43.09 o 
  -9   4  19      246.98      262.67     62.36 o 
  -8   4  19      248.08      177.41     60.19 o 
  -7   4  19        3.65      -42.54     54.67 o 
  -6   4  19      313.55      297.61     59.83 o 
  -5   4  19      487.29      469.90     65.80 o 
  -4   4  19       10.87        5.66     55.71 o 
  -3   4  19        0.50       19.32     51.32 o 
  -2   4  19      703.37      676.68     65.17 o 
  -1   4  19      110.16       94.20     39.92 o 
   0   4  19       51.08       45.27     40.46 o 
   1   4  19      110.94      147.85     42.86 o 
  -8   5  19     1103.65     1209.80     81.01 o 
  -7   5  19      474.49      405.59     64.81 o 
  -6   5  19      637.31      619.61     66.89 o 
  -5   5  19      522.92      647.90     68.25 o 
  -4   5  19      767.15      879.47     72.32 o 
  -3   5  19      730.17      759.73     67.84 o 
  -2   5  19       50.35       56.07     55.39 o 
  -1   5  19      103.19      136.81     40.96 o 
   0   5  19      721.45      755.43     51.57 o 
  -7   6  19        7.94       17.56     58.88 o 
  -6   6  19      185.57      244.84     58.79 o 
  -5   6  19      612.03      672.38     68.65 o 
  -4   6  19       46.64       56.03     56.39 o 
  -3   6  19      118.38       97.89     57.11 o 
  -2   6  19      531.54      544.53     65.31 o 
  -1   6  19      141.83       75.90     42.68 o 
   0   6  19       53.30       20.59     57.16 o 
  -6   7  19        7.96        5.02     57.88 o 
  -5   7  19        0.84       16.38     54.40 o 
  -4   7  19        3.43      -12.04     52.41 o 
  -3   7  19        0.24       26.34     53.77 o 
  -2   7  19       56.97       90.56     56.48 o 
  -8   0  20      744.57      921.93     75.62 o 
  -7   0  20      812.16      855.53     73.09 o 
  -6   0  20      395.85      393.33     59.56 o 
  -5   0  20      116.81      125.90     54.94 o 
  -4   0  20      839.22      953.20     73.23 o 
  -3   0  20      702.48      782.76     66.53 o 
  -2   0  20      830.11      900.16     70.46 o 
  -1   0  20       30.30       54.77     37.92 o 
   0   0  20       31.31       31.60     39.36 o 
  -8   1  20      326.03      383.28     45.34 o 
  -7   1  20      201.90      243.18     43.22 o 
  -6   1  20        7.83      -10.49     36.75 o 
  -5   1  20      429.14      509.14     44.29 o 
  -4   1  20      173.38      147.86     41.18 o 
  -3   1  20        1.67        8.39     39.08 o 
  -2   1  20      199.94      151.92     42.71 o 
  -1   1  20      213.96      239.01     29.88 o 
   0   1  20       27.25       28.05     28.11 o 
  -8   2  20       54.43       50.14     56.12 o 
  -7   2  20      104.95      137.22     56.03 o 
  -6   2  20      210.92      143.55     56.25 o 
  -5   2  20       36.57       12.17     55.94 o 
  -4   2  20       10.35       39.15     54.90 o 
  -3   2  20       66.93       70.10     52.86 o 
  -2   2  20        0.43       10.09     56.39 o 
  -1   2  20       25.93       54.01     40.10 o 
   0   2  20      285.80      269.03     44.90 o 
  -8   3  20      343.34      361.42     65.80 o 
  -7   3  20        8.27      -16.93     56.03 o 
  -6   3  20      551.74      507.10     64.81 o 
  -5   3  20      594.96      584.81     68.52 o 
  -4   3  20      314.08      369.30     62.50 o 
  -3   3  20       51.93       16.79     56.62 o 
  -2   3  20      374.06      354.63     62.18 o 
  -1   3  20      675.85      795.06     61.35 o 
  -7   4  20      660.46      715.87     70.65 o 
  -6   4  20      139.20      152.24     57.16 o 
  -5   4  20       22.88      -32.54     55.98 o 
  -4   4  20      347.53      381.97     61.73 o 
  -3   4  20      526.02      606.35     68.16 o 
  -2   4  20      199.18      179.53     61.14 o 
  -1   4  20        0.08       11.28     39.87 o 
  -6   5  20        8.98       12.22     56.39 o 
  -5   5  20       12.18      -12.90     55.21 o 
  -4   5  20        9.94       20.14     53.72 o 
  -3   5  20        4.00       -7.38     56.53 o 
  -5   1  21       74.10       84.34     41.34 o 
  -4   1  21       38.71       32.35     40.38 o 
                                                 
